# Supplementary material for: Risk Mapping and Situational Analysis of Cutaneous Leishmaniasis in an Endemic Area of Central Iran: A GIS-Based Survey
Source: PLoS One. 2016 Aug 30;11(8):e0161317. doi: 10.1371/journal.pone.0161317 (PMC5004885; doi:10.1371/journal.pone.0161317)
Supplement: S1 Data — (XLSX) [file pone.0161317.s001.xlsx]

## Sheet: Data
Sex	Age	Nationality	Job	Village	City	Travel history	Date of infection	Year of infection (Persian Calender)	Year of infection (Gregorian calendar)
female	25	Irani	Housewife	Not regorded	Qanavat	Yes	May	1392	2013
male	23	Irani	Self-employed	Not regorded	Qanavat	Yes	March	1390	2011
male	23	Irani	Military	Not regorded	Qanavat	Yes	November	1389	2010
male	26	Irani	Worker	Not regorded	Qanavat	Yes	December	1388	2009
male	23	Irani	Worker	Not regorded	Qanavat	Yes	July	1390	2011
male	30	Irani	Farmer	Not regorded	Qanavat	Yes	July	1389	2010
female	33	Irani	Housewife	Not regorded	Qanavat	Yes	October	1391	2012
male	27	Irani	Poulterer	Not regorded	Qanavat	Yes	October	1390	2011
male	4	Irani	Child	Not regorded	Qanavat	Yes	October	1391	2012
male	21	Irani	Military	Not regorded	Qanavat	Yes	October	1389	2010
male	35	Irani	Self-employed	Not regorded	Qanavat	No	November	1390	2011
female	25	Irani	Housewife	Not regorded	Qanavat	No	November	1392	2013
male	73	Irani	Farmer	Not regorded	Qanavat	No	November	1391	2012
male	8	Irani	Pupil	Not regorded	Qanavat	No	November	1391	2012
male	20	Irani	Military	Not regorded	Qanavat	No	November	1389	2010
male	30	Irani	Farmer	Not regorded	Qanavat	No	July	1391	2012
male	70	Irani	Farmer	Not regorded	Qanavat	No	July	1389	2010
female	12	Irani	Pupil	Not regorded	Qanavat	No	July	1390	2011
female	50	Irani	Housewife	Not regorded	Qanavat	No	June	1390	2011
male	50	Irani	Farmer	Not regorded	Qanavat	No	January	1390	2011
male	35	Irani	Self-employed	Not regorded	Qanavat	No	September	1388	2009
female	50	Irani	Housewife	Not regorded	Qanavat	No	September	1390	2011
female	57	Irani	Housewife	Not regorded	Qanavat	No	September	1388	2009
male	60	Irani	Self-employed	Not regorded	Qanavat	No	Aprial	1391	2012
male	8	Irani	Pupil	Not regorded	Qanavat	No	Aprial	1392	2013
female	42	Irani	Housewife	Not regorded	Qanavat	No	August	1390	2011
female	34	Irani	Housewife	Not regorded	Qanavat	No	October	1392	2013
male	21	Irani	Military	Not regorded	Qanavat	No	October	1389	2010
male	17	Irani	Worker	Not regorded	Qanavat	Yes	August	1389	2010
male	45	Irani	Farmer	Not regorded	Qanavat	No	November	1389	2010
male	5	Irani	Child	Not regorded	Qanavat	No	December	1390	2011
male	70	Irani	Farmer	Not regorded	Qanavat	No	July	1390	2011
male	17	Irani	Unemployed	Not regorded	Qanavat	No	June	1390	2011
male	22	Non-iranian	Self-employed	Not regorded	Qanavat	No	September	1389	2010
male	35	Irani	Employee	Not regorded	Qanavat	Yes	January	1389	2010
female	36	Irani	Housewife	Not regorded	Qanavat	No	September	1391	2012
female	33	Irani	Housewife	Not regorded	Qanavat	No	October	1391	2012
male	19	Irani	University Student	Not regorded	Qanavat	No	December	1390	2011
male	30	Irani	Poulterer	Not regorded	Qanavat	No	September	1392	2013
female	23	Irani	Housewife	Not regorded	Qanavat	No	Aprial	1391	2012
male	74	Irani	Worker	Not regorded	Qanavat	Yes	August	1391	2012
female	31	Irani	Housewife	Not regorded	Qanavat	Yes	September	1391	2012
female	33	Irani	Housewife	Not regorded	Qanavat	Yes	August	1391	2012
male	30	Irani	Farmer	Not regorded	Qanavat	No	July	1391	2012
female	50	Irani	Housewife	Not regorded	Qanavat	Yes	September	1392	2013
female	65	Non-iranian	Housewife	Not regorded	Qanavat	No	November	1392	2013
male	60	Irani	Farmer	Not regorded	Qanavat	No	November	1392	2013
male	24	Irani	Self-employed	Not regorded	Qanavat	No	December	1392	2013
female	2	Irani	Child	Not regorded	Qanavat	No	December	1392	2013
male	9	Irani	Pupil	Not regorded	Qanavat	No	Aprial	1390	2011
male	70	Irani	Self-employed	Not regorded	Qanavat	No	August	1389	2010
male	30	Irani	Farmer	Not regorded	Qanavat	No	Aprial	1391	2012
female	31	Irani	Housewife	Not regorded	Qanavat	No	July	1392	2013
male	40	Irani	Worker	Not regorded	Qanavat	Yes	October	1391	2012
male	55	Irani	Employee	Not regorded	Qanavat	Yes	October	1391	2012
male	24	Irani	Farmer	Not regorded	Qanavat	No	September	1390	2011
male	29	Irani	Farmer	Not regorded	Qanavat	Yes	May	1389	2010
female	50	Irani	Unemployed	Not regorded	Qanavat	Yes	December	1391	2012
male	23	Irani	Poulterer	Not regorded	Qanavat	Yes	October	1391	2012
male	65	Irani	Farmer	Not regorded	Qanavat	No	May	1391	2012
male	35	Irani	Poulterer	Not regorded	Qanavat	No	November	1390	2011
female	35	Irani	Housewife	Not regorded	Qanavat	No	December	1391	2012
female	3	Non-iranian	Child	Not regorded	Qanavat	No	July	1391	2012
female	6	Irani	Child	Not regorded	Qanavat	No	June	1390	2011
male	33	Irani	Farmer	Not regorded	Qanavat	Yes	December	1390	2011
male	23	Irani	Poulterer	Not regorded	Qanavat	Yes	September	1389	2010
female	18	Irani	Pupil	Not regorded	Qanavat	Yes	October	1390	2011
female	29	Irani	Housewife	Not regorded	Qanavat	No	November	1390	2011
male	75	Irani	Employee	Not regorded	Qanavat	No	November	1390	2011
female	4	Irani	Child	Not regorded	Qanavat	No	February	1390	2011
female	25	Irani	Housewife	Not regorded	Qanavat	No	July	1390	2011
female	30	Irani	Housewife	Not regorded	Qanavat	No	September	1390	2011
female	2	Irani	Child	Not regorded	Qanavat	No	September	1390	2011
male	28	Irani	Self-employed	Not regorded	Qanavat	No	October	1390	2011
male	23	Irani	Poulterer	Not regorded	Qanavat	No	October	1390	2011
male	21	Irani	Military	Not regorded	Qanavat	Yes	November	1391	2012
female	28	Irani	Housewife	Not regorded	Qanavat	Yes	September	1391	2012
male	21	Irani	Military	Not regorded	Qanavat	Yes	September	1391	2012
female	18	Non-iranian	Housewife	Not regorded	Kahak	Yes	October	1390	2011
male	78	Irani	Unemployed	Not regorded	Kahak	Yes	Not recorded	1388	2009
male	27	Non-iranian	Worker	Not regorded	Khalajestan	Yes	October	1389	2010
male	10	Non-iranian	Unemployed	Not regorded	Jaafarieh	Yes	November	1390	2011
female	20	Non-iranian	Worker	Not regorded	Jaafarieh	Yes	November	1390	2011
male	3	Non-iranian	Child	Not regorded	Jaafarieh	Yes	November	1390	2011
male	9	Non-iranian	Pupil	Not regorded	Jaafarieh	Yes	November	1390	2011
male	12	Non-iranian	Pupil	Not regorded	Jaafarieh	Yes	November	1390	2011
male	18	Non-iranian	Worker	Not regorded	Jaafarieh	Yes	December	1390	2011
male	62	Non-iranian	Farmer	Not regorded	Jaafarieh	Yes	December	1389	2010
female	6	Non-iranian	Child	Not regorded	Jaafarieh	Yes	December	1392	2013
male	40	Irani	Driver	Not regorded	Jaafarieh	Yes	September	1390	2011
male	24	Non-iranian	Self-employed	Not regorded	Jaafarieh	Yes	August	1388	2009
female	9	Non-iranian	Unemployed	Not regorded	Jaafarieh	Yes	October	1390	2011
male	50	Irani	Retired	Not regorded	Jaafarieh	Yes	September	1391	2012
male	16	Non-iranian	Worker	Not regorded	Jaafarieh	Yes	October	1391	2012
male	28	Irani	Farmer	Not regorded	Jaafarieh	Yes	October	1391	2012
male	45	Irani	Farmer	Not regorded	Jaafarieh	Yes	October	1390	2011
male	42	Irani	Employee	Not regorded	Jaafarieh	Yes	September	1391	2012
male	39	Irani	Employee	Not regorded	Jaafarieh	Yes	September	1391	2012
female	16	Irani	Pupil	Not regorded	Jaafarieh	Yes	Aprial	1390	2011
female	16	Irani	Pupil	Not regorded	Jaafarieh	Yes	Aprial	1389	2010
male	45	Non-iranian	Worker	Not regorded	Dastjerd	Yes	July	1389	2010
male	23	Non-iranian	Worker	Not regorded	Dastjerd	Yes	August	1389	2010
male	7	Irani	Pupil	Not regorded	Dastjerd	No	January	1389	2010
male	35	Non-iranian	Worker	Not regorded	Dastjerd	Yes	August	1389	2010
male	23	Non-iranian	Worker	Not regorded	Dastjerd	Yes	July	1389	2010
male	19	Irani	University Student	Not regorded	Salafchegan	Yes	August	1389	2010
male	49	Irani	Employee	Not regorded	Qom city	Yes	November	1391	2012
male	37	Irani	Employee	Not regorded	Qom city	Yes	December	1390	2011
male	29	Irani	Employee	Not regorded	Qom city	Yes	December	1389	2010
female	8	Irani	Pupil	Not regorded	Qom city	Yes	December	1391	2012
male	25	Irani	Employee	Not regorded	Qom city	Yes	February	1389	2010
male	35	Non-iranian	Farmer	Not regorded	Qom city	Yes	June	1390	2011
male	18	Non-iranian	Worker	Not regorded	Qom city	Yes	September	1392	2013
male	67	Irani	Employee	Not regorded	Qom city	Yes	Aprial	1391	2012
male	21	Irani	Military	Not regorded	Qom city	Yes	August	1392	2013
male	25	Irani	Employee	Not regorded	Qom city	Yes	October	1391	2012
male	25	Irani	Employee	Not regorded	Qom city	Yes	October	1391	2012
male	51	Irani	Employee	Not regorded	Qom city	Yes	October	1391	2012
male	21	Irani	Military	Not regorded	Qom city	Yes	October	1391	2012
female	19	Irani	Housewife	Not regorded	Qom city	No	July	1389	2010
female	4	Irani	Child	Not regorded	Qom city	Yes	August	1388	2009
female	65	Irani	Housewife	Not regorded	Qom city	Yes	October	1391	2012
male	15	Irani	Pupil	Not regorded	Qom city	Yes	September	1389	2010
male	45	Non-iranian	Worker	Not regorded	Qom city	Yes	May	1390	2011
male	39	Irani	Employee	Not regorded	Qom city	Yes	July	1389	2010
male	29	Irani	Worker	Not regorded	Qom city	Yes	June	1389	2010
male	25	Irani	Worker	Not regorded	Qom city	Yes	September	1390	2011
female	30	Irani	Housewife	Not regorded	Qom city	Yes	August	1391	2012
male	2	Irani	Child	Not regorded	Qom city	Yes	October	1391	2012
female	18	Irani	Pupil	Not regorded	Qom city	Yes	October	1390	2011
female	4	Irani	Child	Not regorded	Qom city	Yes	May	1388	2009
female	0.7	Irani	Child	Not regorded	Qom city	Yes	August	1388	2009
female	11	Irani	Pupil	Not regorded	Qom city	Yes	August	1388	2009
male	18	Irani	Self-employed	Not regorded	Qom city	Yes	May	1392	2013
male	20	Irani	Self-employed	Not regorded	Qom city	Yes	November	1390	2011
male	27	Irani	Farmer	Not regorded	Qom city	Yes	November	1391	2012
female	17	Irani	Pupil	Not regorded	Qom city	Yes	November	1391	2012
male	13	Irani	Pupil	Not regorded	Qom city	Yes	November	1389	2010
male	27	Irani	Military	Not regorded	Qom city	Yes	November	1390	2011
male	51	Irani	Driver	Not regorded	Qom city	Yes	December	1390	2011
female	38	Irani	Housewife	Not regorded	Qom city	Yes	July	1390	2011
female	24	Irani	Housewife	Not regorded	Qom city	Yes	September	1392	2013
male	20	Irani	Driver	Not regorded	Qom city	Yes	September	1388	2009
male	47	Irani	Worker	Not regorded	Qom city	Yes	September	1391	2012
male	13	Irani	Pupil	Not regorded	Qom city	Yes	September	1388	2009
male	46	Irani	Worker	Not regorded	Qom city	Yes	Aprial	1392	2013
male	6	Irani	Child	Not regorded	Qom city	Yes	Aprial	1392	2013
male	27	Irani	Self-employed	Not regorded	Qom city	Yes	August	1392	2013
male	35	Irani	Self-employed	Not regorded	Qom city	Yes	August	1391	2012
male	1	Irani	Child	Not regorded	Qom city	Yes	August	1392	2013
female	10	Irani	Pupil	Not regorded	Qom city	Yes	August	1388	2009
female	51	Irani	Housewife	Not regorded	Qom city	Yes	October	1392	2013
female	32	Irani	Housewife	Not regorded	Qom city	Yes	October	1391	2012
female	26	Irani	Housewife	Not regorded	Qom city	Yes	October	1391	2012
female	60	Irani	Housewife	Not regorded	Qom city	Yes	October	1389	2010
female	28	Irani	Housewife	Not regorded	Qom city	Yes	October	1388	2009
male	31	Irani	Poulterer	Not regorded	Qom city	Yes	October	1389	2010
male	20	Irani	Driver	Not regorded	Qom city	Yes	October	1388	2009
male	43	Irani	Employee	Not regorded	Qom city	Yes	October	1392	2013
male	34	Irani	Employee	Not regorded	Qom city	Yes	October	1391	2012
female	5	Irani	Child	Not regorded	Qom city	Yes	October	1388	2009
female	13	Irani	Pupil	Not regorded	Qom city	Yes	October	1392	2013
male	10	Irani	Pupil	Not regorded	Qom city	Yes	October	1388	2009
male	26	Irani	Military	Not regorded	Qom city	Yes	October	1391	2012
male	18	Irani	Worker	Not regorded	Qom city	Yes	July	1389	2010
male	26	Irani	Clergy	Not regorded	Qom city	No	August	1390	2011
female	29	Irani	Housewife	Not regorded	Qom city	Yes	June	1389	2010
female	26	Irani	Housewife	Not regorded	Qom city	Yes	June	1389	2010
female	2	Irani	Child	Not regorded	Qom city	Yes	June	1389	2010
male	4	Irani	Child	Not regorded	Qom city	Yes	July	1389	2010
male	12	Irani	Pupil	Not regorded	Qom city	Yes	July	1389	2010
male	31	Non-iranian	Worker	Not regorded	Qom city	Yes	September	1389	2010
female	4	Irani	Child	Not regorded	Qom city	Yes	September	1391	2012
female	44	Irani	Housewife	Not regorded	Qom city	Yes	October	1391	2012
female	37	Irani	Housewife	Not regorded	Qom city	No	July	1389	2010
female	48	Non-iranian	Housewife	Not regorded	Qom city	Yes	November	1388	2009
male	40	Irani	Driver	Not regorded	Qom city	Yes	November	1391	2012
male	33	Irani	Self-employed	Not regorded	Qom city	Yes	November	1391	2012
female	27	Irani	Housewife	Not regorded	Qom city	Yes	September	1390	2011
female	4	Irani	Child	Not regorded	Qom city	Yes	September	1390	2011
male	22	Irani	Military	Not regorded	Qom city	Yes	October	1390	2011
male	53	Irani	Retired	Not regorded	Qom city	Yes	December	1391	2012
female	33	Irani	Housewife	Not regorded	Qom city	Yes	November	1390	2011
male	35	Irani	Employee	Not regorded	Qom city	Yes	November	1391	2012
male	38	Irani	Employee	Not regorded	Qom city	Yes	November	1391	2012
female	5	Irani	Child	Not regorded	Qom city	Yes	November	1390	2011
female	33	Irani	Housewife	Not regorded	Qom city	Yes	December	1391	2012
female	50	Irani	Housewife	Not regorded	Qom city	Yes	January	1390	2011
male	76	Irani	Retired	Not regorded	Qom city	Yes	August	1390	2011
male	41	Irani	Self-employed	Not regorded	Qom city	Yes	October	1391	2012
male	23	Irani	Worker	Not regorded	Qom city	Yes	October	1389	2010
female	14	Irani	Pupil	Not regorded	Qom city	Yes	October	1390	2011
female	52	Irani	Housewife	Not regorded	Qom city	No	November	1391	2012
male	18	Irani	Self-employed	Not regorded	Qom city	Yes	August	1391	2012
male	30	Non-iranian	Worker	Not regorded	Qom city	Yes	July	1389	2010
male	24	Irani	Worker	Not regorded	Qom city	Yes	September	1391	2012
male	21	Irani	Military	Not regorded	Qom city	Yes	August	1390	2011
female	41	Irani	Housewife	Not regorded	Qom city	Yes	October	1389	2010
male	52	Irani	Worker	Not regorded	Qom city	Yes	October	1390	2011
male	2	Irani	Child	Not regorded	Qom city	Yes	October	1390	2011
male	4	Irani	Child	Not regorded	Qom city	No	November	1391	2012
male	23	Irani	Worker	Not regorded	Qom city	Yes	November	1388	2009
female	22	Irani	Housewife	Not regorded	Qom city	Yes	October	1388	2009
male	17	Irani	Pupil	Not regorded	Qom city	Yes	September	1391	2012
male	20	Non-iranian	University Student	Not regorded	Qom city	Yes	September	1391	2012
male	25	Irani	Self-employed	Not regorded	Qom city	Yes	October	1391	2012
female	0.8	Irani	Child	Not regorded	Qom city	Yes	October	1391	2012
male	39	Irani	Self-employed	Not regorded	Qom city	Yes	June	1389	2010
male	71	Irani	Retired	Not regorded	Qom city	Yes	November	1388	2009
male	4	Irani	Child	Not regorded	Qom city	Yes	May	1388	2009
male	10	Irani	Pupil	Not regorded	Qom city	Yes	May	1388	2009
male	25	Irani	Clergy	Not regorded	Qom city	Yes	October	1389	2010
male	34	Irani	Self-employed	Not regorded	Qom city	Yes	Aprial	1388	2009
male	18	Irani	Pupil	Not regorded	Qom city	Yes	December	1388	2009
male	15	Irani	Clergy	Not regorded	Qom city	Yes	October	1388	2009
male	3	Irani	Child	Not regorded	Qom city	Yes	November	1389	2010
male	50	Irani	Not recorded	Not regorded	Qom city	Yes	March	1392	2013
male	44	Irani	Employee	Not regorded	Qom city	Yes	November	1391	2012
male	13	Irani	Pupil	Not regorded	Qom city	Yes	November	1391	2012
male	60	Irani	Retired	Not regorded	Qom city	Yes	September	1388	2009
female	55	Irani	Housewife	Not regorded	Qom city	Yes	September	1388	2009
female	4	Irani	Child	Not regorded	Qom city	Yes	September	1388	2009
male	21	Irani	University Student	Not regorded	Qom city	No	January	1388	2009
male	19	Non-iranian	Worker	Not regorded	Qom city	Yes	November	1391	2012
male	41	Irani	Self-employed	Not regorded	Qom city	Yes	November	1391	2012
male	21	Irani	Self-employed	Not regorded	Qom city	Yes	November	1391	2012
male	39	Irani	Self-employed	Not regorded	Qom city	Yes	November	1391	2012
female	26	Irani	Housewife	Not regorded	Qom city	Yes	November	1389	2010
male	54	Irani	Driver	Not regorded	Qom city	Yes	November	1391	2012
female	42	Non-iranian	Housewife	Not regorded	Qom city	Yes	July	1390	2011
female	46	Irani	Housewife	Not regorded	Qom city	Yes	June	1391	2012
female	55	Irani	Housewife	Not regorded	Qom city	Yes	September	1390	2011
male	3.5	Irani	Worker	Not regorded	Qom city	Yes	September	1389	2010
male	85	Irani	Unemployed	Not regorded	Qom city	Yes	August	1389	2010
male	19	Irani	Worker	Not regorded	Qom city	Yes	August	1389	2010
male	58	Irani	Self-employed	Not regorded	Qom city	Yes	October	1391	2012
male	53	Irani	Self-employed	Not regorded	Qom city	Yes	October	1391	2012
female	52	Irani	Housewife	Not regorded	Qom city	Yes	October	1391	2012
female	40	Irani	Housewife	Not regorded	Qom city	Yes	October	1391	2012
male	18	Irani	University Student	Not regorded	Qom city	Yes	October	1391	2012
male	32	Irani	Worker	Not regorded	Qom city	Yes	October	1389	2010
male	45	Irani	Worker	Not regorded	Qom city	Yes	October	1389	2010
female	6	Irani	Child	Not regorded	Qom city	Yes	October	1389	2010
male	32	Irani	Military	Not regorded	Qom city	Yes	October	1391	2012
female	27	Irani	University Student	Not regorded	Qom city	No	September	1391	2012
female	22	Irani	Employee	Not regorded	Qom city	Yes	May	1388	2009
male	60	Irani	Worker	Not regorded	Qom city	Yes	November	1388	2009
female	19	Irani	University Student	Not regorded	Qom city	Yes	July	1388	2009
male	25	Irani	Worker	Not regorded	Qom city	Yes	June	1388	2009
male	20	Irani	Self-employed	Not regorded	Qom city	Yes	September	1388	2009
male	54	Irani	Retired	Not regorded	Qom city	Yes	September	1388	2009
female	19	Irani	Housewife	Not regorded	Qom city	Yes	September	1388	2009
male	58	Irani	Worker	Not regorded	Qom city	Yes	September	1388	2009
female	19	Irani	Housewife	Not regorded	Qom city	Yes	September	1388	2009
male	23	Non-iranian	Worker	Not regorded	Qom city	Yes	September	1389	2010
male	21	Irani	Self-employed	Not regorded	Qom city	Yes	October	1391	2012
male	23	Non-iranian	Worker	Not regorded	Qom city	Yes	September	1388	2009
male	40	Non-iranian	Clergy	Not regorded	Qom city	Yes	October	1392	2013
male	7	Non-iranian	Child	Not regorded	Qom city	Yes	October	1392	2013
male	35	Irani	Self-employed	Not regorded	Qom city	Yes	March	1389	2010
male	31	Irani	Poulterer	Not regorded	Qom city	Yes	March	1389	2010
male	27	Irani	Self-employed	Not regorded	Qom city	Yes	November	1389	2010
male	45	Non-iranian	Worker	Not regorded	Qom city	Yes	November	1388	2009
male	31	Irani	Worker	Not regorded	Qom city	Yes	December	1390	2011
male	26	Irani	Self-employed	Not regorded	Qom city	Yes	February	1390	2011
male	45	Irani	Employee	Not regorded	Qom city	Yes	July	1389	2010
female	31	Irani	Housewife	Not regorded	Qom city	Yes	June	1390	2011
male	45	Irani	Worker	Not regorded	Qom city	Yes	January	1389	2010
male	29	Irani	Worker	Not regorded	Qom city	Yes	September	1390	2011
male	41	Irani	Driver	Not regorded	Qom city	Yes	August	1389	2010
male	37	Irani	Driver	Not regorded	Qom city	Yes	October	1392	2013
male	35	Irani	Clergy	Not regorded	Qom city	Yes	October	1390	2011
male	51	Irani	Worker	Not regorded	Qom city	Yes	October	1389	2010
male	39	Irani	Worker	Not regorded	Qom city	Yes	October	1389	2010
male	3	Irani	Child	Not regorded	Qom city	Yes	October	1390	2011
female	57	Irani	Housewife	Not regorded	Qom city	No	January	1392	2013
female	20	Irani	Housewife	Not regorded	Qom city	Yes	May	1392	2013
male	29	Irani	Worker	Not regorded	Qom city	Yes	March	1389	2010
male	28	Irani	Self-employed	Not regorded	Qom city	Yes	November	1391	2012
male	21	Irani	University Student	Not regorded	Qom city	Yes	November	1391	2012
male	25	Irani	Worker	Not regorded	Qom city	Yes	November	1392	2013
female	11	Irani	Pupil	Not regorded	Qom city	Yes	November	1391	2012
male	20	Irani	Military	Not regorded	Qom city	Yes	November	1390	2011
male	31	Irani	Employee	Not regorded	Qom city	Yes	December	1390	2011
male	5	Non-iranian	Child	Not regorded	Qom city	Yes	July	1391	2012
female	4	Irani	Child	Not regorded	Qom city	Yes	July	1389	2010
female	7	Irani	Pupil	Not regorded	Qom city	Yes	July	1389	2010
male	6	Non-iranian	Child	Not regorded	Qom city	Yes	June	1390	2011
male	35	Irani	Unemployed	Not regorded	Qom city	Yes	September	1391	2012
male	21	Irani	University Student	Not regorded	Qom city	Yes	September	1391	2012
male	22	Irani	University Student	Not regorded	Qom city	Yes	September	1389	2010
male	26	Irani	Worker	Not regorded	Qom city	Yes	September	1390	2011
male	2	Non-iranian	Child	Not regorded	Qom city	Yes	August	1390	2011
male	49	Irani	Retired	Not regorded	Qom city	Yes	October	1391	2012
female	45	Irani	Housewife	Not regorded	Qom city	Yes	October	1391	2012
female	27	Irani	Housewife	Not regorded	Qom city	Yes	October	1390	2011
male	27	Irani	University Student	Not regorded	Qom city	Yes	October	1391	2012
male	32	Irani	Driver	Not regorded	Qom city	Yes	October	1392	2013
male	42	Irani	Driver	Not regorded	Qom city	Yes	October	1391	2012
male	27	Irani	Clergy	Not regorded	Qom city	Yes	October	1392	2013
male	4	Irani	Child	Not regorded	Qom city	Yes	October	1392	2013
male	13	Irani	Pupil	Not regorded	Qom city	Yes	October	1392	2013
female	3	Non-iranian	Child	Not regorded	Qom city	Yes	May	1388	2009
female	1.5	Irani	Child	Not regorded	Qom city	Yes	November	1388	2009
male	22	Irani	University Student	Not regorded	Qom city	Yes	December	1388	2009
male	21	Irani	Military	Not regorded	Qom city	Yes	September	1388	2009
male	34	Irani	Not recorded	Not regorded	Qom city	Yes	September	1388	2009
female	32	Irani	Employee	Not regorded	Qom city	Yes	August	1388	2009
male	35	Irani	Employee	Not regorded	Qom city	Yes	August	1388	2009
male	21	Irani	Worker	Not regorded	Qom city	Yes	September	1389	2010
male	20	Non-iranian	Worker	Not regorded	Qom city	Yes	August	1389	2010
male	28	Irani	Self-employed	Not regorded	Qom city	Yes	November	1391	2012
female	71	Irani	Housewife	Not regorded	Qom city	Yes	November	1392	2013
female	11	Irani	Pupil	Not regorded	Qom city	Yes	November	1389	2010
male	29	Irani	Worker	Not regorded	Qom city	Yes	September	1390	2011
male	31	Irani	Self-employed	Not regorded	Qom city	Yes	October	1390	2011
female	36	Irani	Poulterer	Not regorded	Qom city	Yes	October	1390	2011
female	2	Irani	Child	Not regorded	Qom city	Yes	August	1391	2012
male	41	Irani	Worker	Not regorded	Qom city	Yes	September	1388	2009
male	13	Irani	Pupil	Not regorded	Qom city	Yes	October	1388	2009
male	58	Irani	Clergy	Not regorded	Qom city	Yes	November	1390	2011
female	38	Irani	Housewife	Not regorded	Qom city	Yes	June	1391	2012
female	10	Irani	Pupil	Not regorded	Qom city	Yes	September	1391	2012
male	41	Irani	Employee	Not regorded	Qom city	Yes	November	1391	2012
male	21	Non-iranian	University Student	Not regorded	Qom city	Yes	August	1391	2012
male	71	Irani	Self-employed	Not regorded	Qom city	Yes	November	1390	2011
male	18	Irani	University Student	Not regorded	Qom city	Yes	November	1390	2011
male	25	Irani	Worker	Not regorded	Qom city	Yes	November	1388	2009
male	13	Irani	Pupil	Not regorded	Qom city	Yes	November	1390	2011
male	8	Irani	Pupil	Not regorded	Qom city	Yes	November	1388	2009
female	14	Irani	Pupil	Not regorded	Qom city	Yes	December	1392	2013
female	60	Irani	Housewife	Not regorded	Qom city	Yes	February	1392	2013
male	4	Irani	Child	Not regorded	Qom city	Yes	July	1392	2013
male	22	Irani	Worker	Not regorded	Qom city	Yes	June	1388	2009
male	31	Irani	Employee	Not regorded	Qom city	Yes	January	1390	2011
male	0.11	Irani	Child	Not regorded	Qom city	Yes	January	1392	2013
male	34	Irani	Self-employed	Not regorded	Qom city	Yes	September	1388	2009
male	82	Irani	Retired	Not regorded	Qom city	Yes	September	1392	2013
male	51	Irani	Unemployed	Not regorded	Qom city	Yes	September	1388	2009
female	32	Irani	Housewife	Not regorded	Qom city	Yes	September	1392	2013
male	21	Irani	University Student	Not regorded	Qom city	Yes	September	1388	2009
male	21	Irani	Driver	Not regorded	Qom city	Yes	September	1389	2010
male	41	Irani	Worker	Not regorded	Qom city	Yes	September	1388	2009
female	32	Irani	Employee	Not regorded	Qom city	Yes	September	1388	2009
female	6	Irani	Child	Not regorded	Qom city	Yes	September	1392	2013
female	2.5	Irani	Child	Not regorded	Qom city	Yes	September	1390	2011
female	8	Irani	Pupil	Not regorded	Qom city	Yes	September	1388	2009
male	8	Irani	Pupil	Not regorded	Qom city	Yes	September	1388	2009
male	22	Irani	Unemployed	Not regorded	Qom city	Yes	August	1391	2012
female	48	Irani	Housewife	Not regorded	Qom city	Yes	August	1390	2011
female	23	Irani	Housewife	Not regorded	Qom city	Yes	August	1389	2010
male	19	Irani	Unemployed	Not regorded	Qom city	Yes	August	1392	2013
male	33	Irani	Self-employed	Not regorded	Qom city	Yes	October	1391	2012
male	41	Irani	Self-employed	Not regorded	Qom city	Yes	October	1391	2012
male	40	Irani	Self-employed	Not regorded	Qom city	Yes	October	1390	2011
male	62	Non-iranian	Poulterer	Not regorded	Qom city	Yes	October	1390	2011
male	38	Irani	Military	Not regorded	Qom city	Yes	October	1389	2010
male	31	Irani	Self-employed	Not regorded	Qom city	Yes	November	1391	2012
female	61	Irani	Housewife	Not regorded	Qom city	Yes	November	1389	2010
male	58	Irani	Employee	Not regorded	Qom city	Yes	November	1392	2013
male	60	Irani	Employee	Not regorded	Qom city	Yes	November	1392	2013
female	6	Irani	Child	Not regorded	Qom city	Yes	November	1391	2012
male	35	Irani	Driver	Not regorded	Qom city	Yes	December	1391	2012
male	20	Irani	University Student	Not regorded	Qom city	Yes	February	1390	2011
male	74	Irani	Unemployed	Not regorded	Qom city	Yes	September	1388	2009
female	49	Irani	Housewife	Not regorded	Qom city	Yes	September	1391	2012
male	13	Irani	Pupil	Not regorded	Qom city	Yes	September	1392	2013
male	8	Irani	Pupil	Not regorded	Qom city	Yes	September	1391	2012
female	31	Irani	Housewife	Not regorded	Qom city	Yes	October	1391	2012
male	49	Irani	Self-employed	Not regorded	Qom city	No	January	1389	2010
female	4	Non-iranian	Pupil	Not regorded	Qom city	Yes	August	1389	2010
male	20	Irani	Self-employed	Not regorded	Qom city	Yes	May	1392	2013
female	20	Irani	Housewife	Not regorded	Qom city	Yes	November	1389	2010
male	51	Irani	Poulterer	Not regorded	Qom city	Yes	November	1389	2010
female	32	Irani	Worker	Not regorded	Qom city	Yes	November	1391	2012
male	25	Irani	Employee	Not regorded	Qom city	Yes	December	1391	2012
male	60	Non-iranian	Worker	Not regorded	Qom city	Yes	August	1388	2009
male	19	Non-iranian	Worker	Not regorded	Qom city	Yes	May	1388	2009
female	31	Irani	Housewife	Not regorded	Qom city	Yes	November	1388	2009
female	29	Irani	Housewife	Not regorded	Qom city	Yes	November	1388	2009
female	53	Irani	Housewife	Not regorded	Qom city	Yes	November	1388	2009
female	13	Irani	Pupil	Not regorded	Qom city	Yes	November	1388	2009
female	31	Irani	Housewife	Not regorded	Qom city	Yes	October	1388	2009
female	17	Irani	Housewife	Not regorded	Qom city	Yes	October	1388	2009
male	35	Irani	Worker	Not regorded	Qom city	Yes	October	1388	2009
male	15	Irani	Pupil	Not regorded	Qom city	Yes	October	1388	2009
male	57	Irani	Worker	Not regorded	Qom city	Yes	March	1389	2010
female	28	Irani	Employee	Not regorded	Qom city	Yes	December	1390	2011
male	43	Irani	Employee	Not regorded	Qom city	Yes	December	1392	2013
male	10	Irani	Pupil	Not regorded	Qom city	Yes	December	1392	2013
male	51	Irani	Driver	Not regorded	Qom city	Yes	February	1391	2012
male	38	Irani	Employee	Not regorded	Qom city	Yes	February	1389	2010
male	59	Irani	Retired	Not regorded	Qom city	Yes	June	1389	2010
male	53	Irani	Unemployed	Not regorded	Qom city	Yes	June	1389	2010
male	18	Irani	Self-employed	Not regorded	Qom city	Yes	September	1389	2010
female	53	Irani	Housewife	Not regorded	Qom city	Yes	September	1390	2011
female	71	Irani	Housewife	Not regorded	Qom city	Yes	September	1390	2011
male	21	Irani	University Student	Not regorded	Qom city	Yes	September	1392	2013
male	20	Irani	Military	Not regorded	Qom city	Yes	September	1392	2013
male	36	Irani	Military	Not regorded	Qom city	Yes	September	1390	2011
male	39	Irani	Self-employed	Not regorded	Qom city	Yes	August	1391	2012
female	44	Irani	Housewife	Not regorded	Qom city	Yes	August	1391	2012
male	23	Irani	Employee	Not regorded	Qom city	Yes	August	1391	2012
male	32	Irani	Clergy	Not regorded	Qom city	Yes	October	1389	2010
female	46	Irani	Employee	Not regorded	Qom city	No	July	1391	2012
male	18	Irani	Pupil	Not regorded	Qom city	No	October	1390	2011
female	32	Irani	Housewife	Not regorded	Qom city	Yes	November	1389	2010
male	38	Irani	Self-employed	Not regorded	Qom city	Yes	February	1389	2010
female	27	Irani	University Student	Not regorded	Qom city	Yes	August	1389	2010
male	28	Irani	Employee	Not regorded	Qom city	Yes	October	1389	2010
female	17	Irani	Pupil	Not regorded	Qom city	Yes	November	1388	2009
male	55	Irani	Unemployed	Not regorded	Qom city	Yes	September	1388	2009
female	20	Irani	University Student	Not regorded	Qom city	Yes	August	1388	2009
male	18	Irani	Self-employed	Not regorded	Qom city	Yes	September	1391	2012
male	24	Non-iranian	Worker	Not regorded	Qom city	Yes	August	1388	2009
male	0.21	Non-iranian	Child	Not regorded	Qom city	No	December	1391	2012
male	31	Irani	Worker	Not regorded	Qom city	Yes	September	1390	2011
female	23	Non-iranian	Worker	Not regorded	Qom city	Yes	May	1388	2009
female	14	Irani	Pupil	Not regorded	Qom city	Yes	November	1389	2010
male	57	Irani	Driver	Not regorded	Qom city	Yes	July	1388	2009
male	37	Irani	Clergy	Not regorded	Qom city	Yes	January	1392	2013
male	28	Irani	University Student	Not regorded	Qom city	Yes	September	1391	2012
male	11	Irani	Pupil	Not regorded	Qom city	Yes	September	1389	2010
male	29	Irani	Worker	Not regorded	Qom city	Yes	January	1388	2009
male	36	Irani	Worker	Not regorded	Qom city	Yes	January	1389	2010
male	25	Irani	Worker	Not regorded	Qom city	Yes	July	1388	2009
male	24	Irani	Farmer	Not regorded	Qom city	Yes	December	1388	2009
male	43	Irani	Self-employed	Not regorded	Qom city	Yes	October	1388	2009
female	38	Irani	Housewife	Not regorded	Qom city	Yes	October	1389	2010
female	20	Irani	University Student	Not regorded	Qom city	Yes	November	1392	2013
female	7	Irani	Pupil	Not regorded	Qom city	Yes	July	1388	2009
female	28	Irani	Housewife	Not regorded	Qom city	Yes	October	1388	2009
male	47	Irani	Self-employed	Not regorded	Qom city	Yes	September	1392	2013
female	39	Irani	Housewife	Not regorded	Qom city	Yes	September	1390	2011
male	15	Non-iranian	Worker	Not regorded	Qom city	Yes	September	1392	2013
male	45	Non-iranian	Worker	Not regorded	Qom city	Yes	October	1390	2011
female	61	Irani	University Student	Not regorded	Qom city	Yes	January	1388	2009
male	42	Irani	Physician	Not regorded	Qom city	Yes	September	1388	2009
male	20	Irani	Military	Not regorded	Qom city	Yes	July	1391	2012
male	40	Irani	University Student	Not regorded	Qom city	Yes	March	1392	2013
male	27	Irani	Self-employed	Not regorded	Qom city	Yes	November	1391	2012
female	15	Irani	Pupil	Not regorded	Qom city	Yes	November	1392	2013
male	46	Irani	Worker	Not regorded	Qom city	Yes	December	1389	2010
male	49	Irani	Worker	Not regorded	Qom city	Yes	December	1389	2010
female	3	Irani	Child	Not regorded	Qom city	Yes	December	1391	2012
female	15	Irani	Pupil	Not regorded	Qom city	Yes	December	1391	2012
female	25	Irani	Housewife	Not regorded	Qom city	Yes	July	1392	2013
male	23	Non-iranian	Worker	Not regorded	Qom city	Yes	July	1390	2011
male	35	Irani	Clergy	Not regorded	Qom city	Yes	June	1391	2012
male	31	Irani	Worker	Not regorded	Qom city	Yes	June	1391	2012
female	55	Irani	Unemployed	Not regorded	Qom city	Yes	January	1392	2013
male	33	Irani	Clergy	Not regorded	Qom city	Yes	January	1392	2013
female	36	Irani	Housewife	Not regorded	Qom city	Yes	September	1392	2013
female	25	Irani	Housewife	Not regorded	Qom city	Yes	September	1390	2011
male	30	Irani	Unemployed	Not regorded	Qom city	Yes	September	1392	2013
male	22	Irani	University Student	Not regorded	Qom city	Yes	September	1390	2011
male	47	Irani	Clergy	Not regorded	Qom city	Yes	September	1392	2013
male	29	Irani	Clergy	Not regorded	Qom city	Yes	September	1391	2012
male	27	Irani	Clergy	Not regorded	Qom city	Yes	September	1390	2011
male	41	Irani	Clergy	Not regorded	Qom city	Yes	September	1390	2011
male	33	Irani	Clergy	Not regorded	Qom city	Yes	August	1391	2012
female	1.3	Irani	Child	Not regorded	Qom city	Yes	August	1391	2012
female	5	Irani	Child	Not regorded	Qom city	Yes	August	1391	2012
male	36	Irani	Self-employed	Not regorded	Qom city	Yes	October	1391	2012
female	27	Irani	Housewife	Not regorded	Qom city	Yes	October	1392	2013
female	21	Irani	University Student	Not regorded	Qom city	Yes	October	1390	2011
male	42	Irani	Clergy	Not regorded	Qom city	Yes	October	1392	2013
male	24	Irani	Clergy	Not regorded	Qom city	Yes	October	1392	2013
male	25	Irani	Clergy	Not regorded	Qom city	Yes	October	1390	2011
female	9	Irani	Pupil	Not regorded	Qom city	Yes	October	1392	2013
male	13	Irani	Pupil	Not regorded	Qom city	Yes	October	1392	2013
male	30	Irani	Clergy	Not regorded	Qom city	No	September	1389	2010
female	40	Non-iranian	Housewife	Not regorded	Qom city	Yes	October	1388	2009
male	14	Irani	Pupil	Not regorded	Qom city	Yes	September	1390	2011
male	22	Non-iranian	Worker	Not regorded	Qom city	Yes	June	1389	2010
male	36	Irani	Worker	Not regorded	Qom city	Yes	November	1389	2010
male	35	Irani	Employee	Not regorded	Qom city	Yes	November	1391	2012
male	1.5	Non-iranian	Child	Not regorded	Qom city	Yes	February	1390	2011
male	3	Irani	Child	Not regorded	Qom city	Yes	September	1391	2012
male	4	Irani	Worker	Not regorded	Qom city	Yes	December	1388	2009
female	8	Irani	Pupil	Not regorded	Qom city	Yes	September	1388	2009
female	8	Irani	Pupil	Not regorded	Qom city	Yes	October	1388	2009
male	30	Irani	Worker	Not regorded	Qom city	Yes	September	1390	2011
male	31	Irani	Self-employed	Not regorded	Qom city	Yes	September	1391	2012
male	31	Irani	Employee	Not regorded	Qom city	Yes	October	1391	2012
male	80	Irani	Unemployed	Not regorded	Qom city	No	March	1390	2011
male	46	Irani	Employee	Not regorded	Qom city	Yes	November	1391	2012
male	26	Irani	Clergy	Not regorded	Qom city	Yes	August	1390	2011
male	20	Irani	University Student	Not regorded	Qom city	Yes	October	1391	2012
male	30	Irani	Self-employed	Not regorded	Qom city	Yes	November	1391	2012
male	29	Irani	Worker	Not regorded	Qom city	Yes	June	1389	2010
male	42	Irani	Worker	Not regorded	Qom city	Yes	November	1389	2010
male	30	Irani	Worker	Not regorded	Qom city	Yes	July	1389	2010
female	38	Non-iranian	Housewife	Not regorded	Qom city	Yes	January	1389	2010
male	14	Irani	Pupil	Not regorded	Qom city	Yes	January	1389	2010
male	25	Irani	Employee	Not regorded	Qom city	Yes	October	1391	2012
male	35	Irani	Driver	Not regorded	Qom city	Yes	November	1389	2010
male	27	Irani	Worker	Not regorded	Qom city	Yes	September	1390	2011
male	9	Irani	Pupil	Not regorded	Qom city	Yes	March	1389	2010
male	28	Irani	Worker	Not regorded	Qom city	Yes	October	1390	2011
male	2.8	Irani	Child	Not regorded	Qom city	Yes	October	1389	2010
male	19	Irani	University Student	Not regorded	Qom city	Yes	Aprial	1389	2010
male	41	Irani	Worker	Not regorded	Qom city	Yes	August	1390	2011
female	47	Irani	Housewife	Not regorded	Qom city	Yes	September	1389	2010
male	39	Irani	Worker	Not regorded	Qom city	Yes	November	1389	2010
male	70	Irani	Unemployed	Not regorded	Qom city	Yes	November	1390	2011
female	48	Irani	Housewife	Not regorded	Qom city	Yes	December	1389	2010
male	46	Irani	Unemployed	Not regorded	Qom city	Yes	Aprial	1389	2010
male	28	Irani	Self-employed	Not regorded	Qom city	Yes	November	1391	2012
female	29	Irani	Housewife	Not regorded	Qom city	Yes	October	1389	2010
male	41	Irani	Worker	Not regorded	Qom city	Yes	September	1389	2010
male	2	Irani	Child	Not regorded	Qom city	Yes	May	1389	2010
female	27	Irani	Housewife	Not regorded	Qom city	Yes	July	1389	2010
male	19	Irani	University Student	Not regorded	Qom city	Yes	January	1390	2011
male	40	Non-iranian	Worker	Not regorded	Qom city	Yes	October	1388	2009
male	40	Non-iranian	Worker	Not regorded	Qom city	Yes	May	1391	2012
male	15	Non-iranian	Worker	Not regorded	Qom city	No	October	1391	2012
male	19	Non-iranian	Worker	Not regorded	Qom city	Yes	October	1390	2011
male	33	Non-iranian	Worker	Not regorded	Qom city	Yes	March	1391	2012
male	18	Non-iranian	Worker	Not regorded	Qom city	Yes	March	1390	2011
male	18	Non-iranian	Worker	Not regorded	Qom city	Yes	December	1390	2011
female	30	Non-iranian	Housewife	Not regorded	Qom city	No	August	1391	2012
male	50	Non-iranian	Worker	Not regorded	Qom city	No	September	1389	2010
female	31	Non-iranian	Worker	Not regorded	Qom city	Yes	June	1388	2009
female	15	Non-iranian	Housewife	Not regorded	Qom city	No	December	1388	2009
female	12	Non-iranian	Pupil	Not regorded	Qom city	No	September	1388	2009
male	60	Non-iranian	Worker	Not regorded	Qom city	Yes	March	1392	2013
male	32	Non-iranian	Worker	Not regorded	Qom city	Yes	March	1389	2010
female	6	Non-iranian	Driver	Not regorded	Qom city	Yes	November	1389	2010
male	64	Non-iranian	Worker	Not regorded	Qom city	Yes	November	1390	2011
male	16	Non-iranian	Worker	Not regorded	Qom city	Yes	November	1389	2010
male	24	Irani	Self-employed	Not regorded	Qom city	Yes	September	1389	2010
female	53	Non-iranian	Housewife	Not regorded	Qom city	Yes	October	1390	2011
male	37	Irani	Worker	Not regorded	Qom city	Yes	October	1389	2010
male	17	Non-iranian	Worker	Not regorded	Qom city	Yes	August	1388	2009
female	75	Irani	Retired	Not regorded	Qom city	No	March	1388	2009
male	62	Irani	Poulterer	Not regorded	Qom city	Yes	August	1392	2013
male	14	Irani	Pupil	Not regorded	Qom city	Yes	September	1390	2011
male	26	Irani	Self-employed	Not regorded	Qom city	Yes	November	1391	2012
female	31	Irani	Housewife	Not regorded	Qom city	Yes	November	1392	2013
female	29	Irani	Housewife	Not regorded	Qom city	Yes	November	1388	2009
male	41	Irani	Worker	Not regorded	Qom city	Yes	November	1389	2010
male	27	Irani	Military	Not regorded	Qom city	Yes	November	1391	2012
male	41	Non-iranian	Worker	Not regorded	Qom city	Yes	December	1388	2009
male	38	Irani	Worker	Not regorded	Qom city	Yes	December	1390	2011
male	29	Non-iranian	Employee	Not regorded	Qom city	Yes	December	1391	2012
female	1.5	Non-iranian	Child	Not regorded	Qom city	Yes	July	1391	2012
female	25	Irani	University Student	Not regorded	Qom city	Yes	January	1388	2009
male	20	Irani	Self-employed	Not regorded	Qom city	Yes	September	1391	2012
male	23	Irani	Self-employed	Not regorded	Qom city	Yes	September	1391	2012
female	41	Non-iranian	Housewife	Not regorded	Qom city	Yes	Aprial	1392	2013
male	39	Irani	Self-employed	Not regorded	Qom city	Yes	August	1392	2013
male	2	Irani	Worker	Not regorded	Qom city	Yes	August	1390	2011
female	4	Irani	Child	Not regorded	Qom city	Yes	October	1392	2013
female	11	Irani	Pupil	Not regorded	Qom city	Yes	October	1389	2010
female	13	Irani	Pupil	Not regorded	Qom city	Yes	October	1389	2010
male	31	Non-iranian	Worker	Not regorded	Qom city	No	March	1390	2011
male	51	Irani	Self-employed	Not regorded	Qom city	Yes	November	1388	2009
male	48	Irani	Self-employed	Not regorded	Qom city	Yes	November	1388	2009
male	20	Irani	Military	Not regorded	Qom city	Yes	November	1388	2009
male	30	Irani	Farmer	Not regorded	Qom city	Yes	March	1389	2010
male	42	Irani	Employee	Not regorded	Qom city	Yes	November	1390	2011
male	22	Non-iranian	Worker	Not regorded	Qom city	Yes	February	1391	2012
female	12	Irani	Pupil	Not regorded	Qom city	Yes	October	1389	2010
female	65	Non-iranian	Housewife	Not regorded	Qom city	Yes	Aprial	1391	2012
male	36	Non-iranian	Worker	Not regorded	Qom city	Yes	May	1389	2010
male	25	Irani	University Student	Not regorded	Qom city	Yes	October	1391	2012
male	31	Irani	Driver	Not regorded	Qom city	Yes	July	1389	2010
male	51	Irani	Clergy	Not regorded	Qom city	Yes	September	1391	2012
female	60	Non-iranian	Housewife	Not regorded	Qom city	Yes	November	1389	2010
male	30	Irani	Self-employed	Not regorded	Qom city	Yes	November	1391	2012
male	19	Irani	University Student	Not regorded	Qom city	Yes	November	1391	2012
male	27	Irani	Worker	Not regorded	Qom city	Yes	November	1389	2010
male	24	Irani	Military	Not regorded	Qom city	Yes	November	1391	2012
male	30	Irani	Self-employed	Not regorded	Qom city	Yes	December	1391	2012
female	42	Irani	Housewife	Not regorded	Qom city	Yes	December	1389	2010
male	22	Irani	Military	Not regorded	Qom city	Yes	December	1391	2012
female	20	Irani	Housewife	Not regorded	Qom city	Yes	July	1390	2011
male	26	Irani	Worker	Not regorded	Qom city	Yes	January	1389	2010
male	39	Irani	Self-employed	Not regorded	Qom city	Yes	September	1391	2012
female	30	Irani	Clergy	Not regorded	Qom city	Yes	September	1391	2012
male	12	Irani	Pupil	Not regorded	Qom city	Yes	September	1391	2012
male	14	Irani	Pupil	Not regorded	Qom city	Yes	September	1391	2012
male	11	Irani	Pupil	Not regorded	Qom city	Yes	September	1390	2011
male	40	Irani	Self-employed	Not regorded	Qom city	Yes	August	1391	2012
male	20	Irani	University Student	Not regorded	Qom city	Yes	August	1391	2012
male	31	Irani	Clergy	Not regorded	Qom city	Yes	August	1391	2012
male	7	Non-iranian	Pupil	Not regorded	Qom city	Yes	August	1389	2010
male	45	Irani	Self-employed	Not regorded	Qom city	Yes	October	1391	2012
male	38	Irani	Worker	Not regorded	Qom city	Yes	October	1390	2011
male	25	Irani	Worker	Not regorded	Qom city	Yes	October	1389	2010
male	7	Irani	Pupil	Not regorded	Qom city	Yes	August	1388	2009
female	30	Non-iranian	Housewife	Not regorded	Qom city	Yes	October	1388	2009
female	37	Irani	Housewife	Not regorded	Qom city	Yes	October	1388	2009
male	2	Irani	University Student	Not regorded	Qom city	Yes	January	1390	2011
male	22	Irani	Self-employed	Not regorded	Qom city	Yes	May	1388	2009
male	11	Irani	Pupil	Not regorded	Qom city	Yes	September	1389	2010
female	48	Non-iranian	Housewife	Not regorded	Qom city	Yes	August	1388	2009
male	0.11	Irani	Child	Not regorded	Qom city	Yes	November	1391	2012
female	40	Irani	Housewife	Not regorded	Qom city	Yes	December	1388	2009
female	51	Irani	Housewife	Not regorded	Qom city	Yes	December	1388	2009
male	23	Irani	Worker	Not regorded	Qom city	Yes	December	1388	2009
male	25	Irani	Employee	Not regorded	Qom city	Yes	October	1388	2009
male	55	Non-iranian	Worker	Not regorded	Qom city	Yes	December	1388	2009
female	45	Non-iranian	Housewife	Not regorded	Qom city	Yes	September	1388	2009
male	28	Non-iranian	Worker	Not regorded	Qom city	Yes	September	1390	2011
male	25	Non-iranian	Worker	Not regorded	Qom city	Yes	October	1388	2009
male	31	Non-iranian	Worker	Not regorded	Qom city	No	October	1388	2009
male	6	Non-iranian	Child	Not regorded	Qom city	No	October	1388	2009
male	21	Irani	University Student	Not regorded	Qom city	Yes	November	1388	2009
male	40	Irani	Self-employed	Not regorded	Qom city	Yes	August	1391	2012
male	29	Irani	Self-employed	Not regorded	Qom city	Yes	August	1391	2012
female	22	Irani	University Student	Not regorded	Qom city	Yes	August	1391	2012
male	81	Irani	Unemployed	Not regorded	Qom city	Yes	May	1390	2011
male	80	Irani	Unemployed	Not regorded	Qom city	Yes	December	1389	2010
female	35	Irani	Housewife	Not regorded	Qom city	Yes	July	1389	2010
female	85	Irani	Housewife	Not regorded	Qom city	Yes	September	1391	2012
male	35	Non-iranian	Clergy	Not regorded	Qom city	Yes	Aprial	1390	2011
male	65	Non-iranian	Worker	Not regorded	Qom city	Yes	August	1389	2010
male	6	Irani	Child	Not regorded	Qom city	Yes	August	1390	2011
male	51	Irani	Clergy	Not regorded	Qom city	Yes	October	1392	2013
male	20	Irani	Worker	Not regorded	Qom city	Yes	October	1389	2010
male	29	Irani	Worker	Not regorded	Qom city	Yes	October	1389	2010
male	8	Non-iranian	Pupil	Not regorded	Qom city	No	May	1389	2010
male	40	Irani	Worker	Not regorded	Qom city	Yes	November	1388	2009
female	15	Irani	Pupil	Not regorded	Qom city	Yes	July	1388	2009
male	14	Irani	Pupil	Not regorded	Qom city	Yes	July	1388	2009
male	39	Irani	Worker	Not regorded	Qom city	Yes	September	1388	2009
male	56	Irani	Retired	Not regorded	Qom city	Yes	August	1388	2009
female	11	Irani	Housewife	Not regorded	Qom city	Yes	August	1388	2009
male	24	Irani	Employee	Not regorded	Qom city	Yes	October	1388	2009
female	44	Non-iranian	Housewife	Not regorded	Qom city	No	November	1388	2009
male	28	Irani	Self-employed	Not regorded	Qom city	Yes	September	1389	2010
male	47	Irani	Employee	Not regorded	Qom city	Yes	September	1389	2010
male	16	Irani	Pupil	Not regorded	Qom city	Yes	September	1389	2010
male	27	Irani	Employee	Not regorded	Qom city	Yes	August	1391	2012
male	18	Irani	Pupil	Not regorded	Qom city	Yes	September	1391	2012
male	53	Irani	Worker	Not regorded	Qom city	Yes	Aprial	1388	2009
male	27	Irani	Employee	Not regorded	Qom city	Yes	December	1391	2012
female	49	Irani	Housewife	Not regorded	Qom city	Yes	February	1391	2012
female	45	Irani	Housewife	Not regorded	Qom city	Yes	July	1392	2013
female	18	Irani	Housewife	Not regorded	Qom city	Yes	July	1391	2012
male	27	Irani	Driver	Not regorded	Qom city	Yes	July	1391	2012
female	15	Irani	Pupil	Not regorded	Qom city	Yes	July	1388	2009
male	31	Irani	Self-employed	Not regorded	Qom city	Yes	January	1392	2013
male	28	Irani	Employee	Not regorded	Qom city	Yes	October	1389	2010
female	22	Irani	University Student	Not regorded	Qom city	Yes	March	1392	2013
male	43	Irani	Employee	Not regorded	Qom city	Yes	January	1392	2013
male	72	Irani	Clergy	Not regorded	Qom city	Yes	September	1390	2011
female	17	Non-iranian	Housewife	Not regorded	Qom city	Yes	July	1388	2009
male	2	Non-iranian	Child	Not regorded	Qom city	Yes	July	1392	2013
male	40	Irani	Worker	Not regorded	Qom city	Yes	October	1389	2010
male	11	Irani	Driver	Not regorded	Qom city	Yes	November	1390	2011
male	31	Irani	Clergy	Not regorded	Qom city	Yes	September	1390	2011
male	40	Irani	Self-employed	Not regorded	Qom city	Yes	October	1391	2012
male	52	Irani	Retired	Not regorded	Qom city	Yes	October	1390	2011
male	20	Non-iranian	Self-employed	Not regorded	Qom city	Yes	May	1388	2009
male	21	Irani	University Student	Not regorded	Qom city	Yes	September	1390	2011
male	25	Irani	Farmer	Not regorded	Qom city	Yes	October	1389	2010
male	45	Irani	Self-employed	Not regorded	Qom city	Yes	November	1392	2013
male	12	Irani	Pupil	Not regorded	Qom city	Yes	November	1392	2013
male	34	Irani	University Student	Not regorded	Qom city	Yes	November	1392	2013
male	27	Irani	Clergy	Not regorded	Qom city	Yes	February	1390	2011
male	26	Irani	Self-employed	Not regorded	Qom city	Yes	June	1390	2011
female	28	Irani	Employee	Not regorded	Qom city	Yes	October	1389	2010
male	36	Irani	Driver	Not regorded	Qom city	Yes	September	1389	2010
male	7	Irani	Child	Not regorded	Qom city	Yes	October	1389	2010
male	47	Irani	Retired	Not regorded	Qom city	Yes	July	1388	2009
male	18	Irani	Military	Not regorded	Qom city	Yes	December	1391	2012
male	18	Irani	Pupil	Not regorded	Qom city	Yes	August	1391	2012
female	30	Irani	Housewife	Not regorded	Qom city	Yes	November	1391	2012
male	28	Irani	Employee	Not regorded	Qom city	Yes	November	1391	2012
male	34	Irani	Self-employed	Not regorded	Qom city	Yes	August	1391	2012
male	0.1	Irani	Child	Not regorded	Qom city	Yes	August	1391	2012
male	20	Irani	University Student	Not regorded	Qom city	Yes	November	1390	2011
female	12	Irani	Pupil	Not regorded	Qom city	Yes	November	1388	2009
female	25	Irani	Housewife	Not regorded	Qom city	Yes	June	1390	2011
male	35	Irani	Poulterer	Not regorded	Qom city	Yes	June	1390	2011
female	55	Irani	Housewife	Not regorded	Qom city	Yes	August	1389	2010
male	10	Irani	Pupil	Not regorded	Qom city	Yes	October	1391	2012
male	22	Irani	Self-employed	Not regorded	Qom city	Yes	November	1391	2012
female	50	Non-iranian	Housewife	Not regorded	Qom city	Yes	September	1389	2010
male	24	Non-iranian	Worker	Not regorded	Qom city	Yes	September	1390	2011
male	5	Irani	Child	Not regorded	Qom city	Yes	September	1389	2010
male	5	Irani	Child	Not regorded	Qom city	Yes	August	1389	2010
male	38	Irani	Poulterer	Not regorded	Qom city	Yes	October	1389	2010
male	26	Irani	Self-employed	Not regorded	Qom city	Yes	October	1389	2010
female	29	Non-iranian	Housewife	Not regorded	Qom city	Yes	May	1389	2010
male	25	Irani	Worker	Not regorded	Qom city	Yes	October	1388	2009
male	54	Irani	Self-employed	Not regorded	Qom city	Yes	December	1388	2009
female	34	Irani	Housewife	Not regorded	Qom city	Yes	December	1388	2009
female	50	Irani	Housewife	Not regorded	Qom city	Yes	July	1388	2009
female	35	Irani	Housewife	Not regorded	Qom city	Yes	May	1390	2011
female	38	Irani	Housewife	Not regorded	Qom city	Yes	November	1391	2012
male	36	Irani	Employee	Not regorded	Qom city	Yes	December	1391	2012
male	25	Irani	Employee	Not regorded	Qom city	Yes	January	1392	2013
male	29	Irani	Worker	Not regorded	Qom city	Yes	October	1388	2009
male	42	Irani	Employee	Not regorded	Qom city	Yes	October	1391	2012
male	35	Irani	Employee	Not regorded	Qom city	Yes	November	1391	2012
male	16	Irani	Pupil	Not regorded	Qom city	Yes	January	1389	2010
male	18	Non-iranian	Worker	Not regorded	Qom city	Yes	September	1388	2009
male	80	Irani	Retired	Not regorded	Qom city	Yes	May	1389	2010
male	31	Irani	Self-employed	Not regorded	Qom city	Yes	November	1391	2012
female	7	Irani	Pupil	Not regorded	Qom city	Yes	Aprial	1388	2009
male	21	Non-iranian	Worker	Not regorded	Qom city	Yes	November	1391	2012
male	29	Irani	Driver	Not regorded	Qom city	Yes	December	1392	2013
male	44	Irani	Farmer	Not regorded	Qom city	Yes	August	1392	2013
female	20	Irani	Housewife	Not regorded	Qom city	Yes	November	1390	2011
male	29	Irani	Worker	Not regorded	Qom city	Yes	May	1389	2010
male	30	Irani	Self-employed	Not regorded	Qom city	Yes	November	1391	2012
male	17	Irani	Self-employed	Not regorded	Qom city	Yes	November	1390	2011
male	15	Non-iranian	Worker	Not regorded	Qom city	Yes	November	1389	2010
male	35	Irani	Self-employed	Not regorded	Qom city	Yes	June	1389	2010
male	80	Irani	Retired	Not regorded	Qom city	Yes	June	1389	2010
male	60	Non-iranian	Clergy	Not regorded	Qom city	Yes	June	1390	2011
male	20	Irani	Worker	Not regorded	Qom city	Yes	September	1390	2011
female	7	Irani	Pupil	Not regorded	Qom city	Yes	September	1391	2012
female	55	Non-iranian	Housewife	Not regorded	Qom city	Yes	October	1390	2011
female	0.11	Irani	Child	Not regorded	Qom city	Yes	October	1391	2012
male	62	Irani	Unemployed	Not regorded	Qom city	No	November	1390	2011
female	4	Irani	Child	Not regorded	Qom city	No	August	1389	2010
male	12	Irani	Pupil	Not regorded	Qom city	No	August	1389	2010
male	19	Irani	University Student	Not regorded	Qom city	Yes	November	1392	2013
male	0.6	Irani	Child	Not regorded	Qom city	Yes	November	1388	2009
male	6	Irani	Pupil	Not regorded	Qom city	Yes	December	1388	2009
male	7	Irani	Pupil	Not regorded	Qom city	Yes	October	1392	2013
female	16	Irani	Pupil	Not regorded	Qom city	Yes	September	1390	2011
female	54	Irani	Housewife	Not regorded	Qom city	Yes	August	1390	2011
male	5	Irani	Driver	Not regorded	Qom city	Yes	August	1390	2011
male	20	Irani	Worker	Not regorded	Qom city	Yes	August	1389	2010
male	31	Irani	Employee	Not regorded	Qom city	Yes	August	1389	2010
female	9	Non-iranian	Child	Not regorded	Qom city	Yes	October	1390	2011
female	12	Non-iranian	Pupil	Not regorded	Qom city	Yes	October	1390	2011
female	55	Irani	Housewife	Not regorded	Qom city	No	October	1392	2013
male	35	Irani	University Student	Not regorded	Qom city	Yes	August	1389	2010
male	24	Irani	Employee	Not regorded	Qom city	Yes	November	1390	2011
male	55	Non-iranian	Farmer	Not regorded	Qom city	Yes	November	1389	2010
male	24	Irani	Military	Not regorded	Qom city	Yes	November	1391	2012
male	23	Irani	Clergy	Not regorded	Qom city	Yes	December	1389	2010
female	46	Irani	Employee	Not regorded	Qom city	Yes	August	1391	2012
male	48	Irani	Employee	Not regorded	Qom city	Yes	August	1391	2012
male	52	Irani	Self-employed	Not regorded	Qom city	Yes	October	1390	2011
male	20	Irani	Self-employed	Not regorded	Qom city	Yes	October	1391	2012
female	27	Non-iranian	Housewife	Not regorded	Qom city	Yes	November	1390	2011
male	20	Non-iranian	Worker	Not regorded	Qom city	Yes	July	1390	2011
male	22	Non-iranian	Worker	Not regorded	Qom city	No	December	1389	2010
male	2	Non-iranian	Child	Not regorded	Qom city	No	October	1390	2011
male	21	Irani	Military	Not regorded	Qom city	Yes	November	1391	2012
female	28	Irani	Clergy	Not regorded	Qom city	Yes	December	1390	2011
male	2	Irani	Child	Not regorded	Qom city	Yes	December	1392	2013
male	51	Non-iranian	Worker	Not regorded	Qom city	Yes	July	1388	2009
female	5	Irani	Child	Not regorded	Qom city	Yes	September	1391	2012
male	5	Irani	Child	Not regorded	Qom city	Yes	September	1391	2012
male	31	Irani	Self-employed	Not regorded	Qom city	Yes	October	1392	2013
male	38	Irani	Clergy	Not regorded	Qom city	Yes	October	1389	2010
male	17	Irani	Pupil	Not regorded	Qom city	Yes	October	1392	2013
male	39	Irani	Self-employed	Not regorded	Qom city	Yes	October	1389	2010
male	24	Irani	University Student	Not regorded	Qom city	Yes	December	1391	2012
male	25	Irani	University Student	Not regorded	Qom city	Yes	May	1388	2009
male	16	Irani	Worker	Not regorded	Qom city	Yes	October	1388	2009
male	41	Irani	Worker	Not regorded	Qom city	Yes	November	1388	2009
female	11	Irani	Pupil	Not regorded	Qom city	Yes	October	1388	2009
female	41	Irani	Housewife	Not regorded	Qom city	Yes	September	1388	2009
male	20	Irani	University Student	Not regorded	Qom city	Yes	September	1388	2009
male	0.9	Irani	Child	Not regorded	Qom city	Yes	November	1388	2009
female	9	Irani	Pupil	Not regorded	Qom city	Yes	November	1388	2009
male	31	Irani	Clergy	Not regorded	Qom city	Yes	September	1388	2009
male	11	Non-iranian	Pupil	Not regorded	Qom city	Yes	October	1388	2009
male	42	Irani	Worker	Not regorded	Qom city	No	October	1388	2009
male	35	Non-iranian	Worker	Not regorded	Qom city	No	October	1388	2009
male	75	Irani	Unemployed	Not regorded	Qom city	Yes	June	1388	2009
male	20	Non-iranian	Worker	Not regorded	Qom city	Yes	November	1388	2009
male	24	Non-iranian	Worker	Not regorded	Qom city	Yes	March	1388	2009
female	30	Irani	Housewife	Not regorded	Qom city	Yes	May	1391	2012
male	24	Irani	Self-employed	Not regorded	Qom city	Yes	November	1392	2013
male	32	Irani	Self-employed	Not regorded	Qom city	Yes	November	1391	2012
female	25	Irani	Housewife	Not regorded	Qom city	Yes	July	1389	2010
male	0.7	Irani	Child	Not regorded	Qom city	Yes	July	1391	2012
female	45	Irani	Housewife	Not regorded	Qom city	Yes	June	1390	2011
male	75	Irani	Retired	Not regorded	Qom city	Yes	September	1391	2012
female	20	Irani	Housewife	Not regorded	Qom city	Yes	September	1391	2012
female	29	Irani	Housewife	Not regorded	Qom city	Yes	September	1391	2012
male	61	Irani	Clergy	Not regorded	Qom city	Yes	September	1390	2011
male	25	Irani	Employee	Not regorded	Qom city	Yes	September	1391	2012
male	19	Irani	Employee	Not regorded	Qom city	Yes	September	1390	2011
male	11	Irani	Pupil	Not regorded	Qom city	Yes	August	1391	2012
female	29	Irani	Housewife	Not regorded	Qom city	Yes	October	1391	2012
female	65	Irani	Housewife	Not regorded	Qom city	Yes	October	1391	2012
male	55	Irani	Clergy	Not regorded	Qom city	Yes	October	1392	2013
male	35	Irani	Worker	Not regorded	Qom city	Yes	October	1390	2011
male	48	Irani	Employee	Not regorded	Qom city	Yes	October	1391	2012
female	8	Irani	Pupil	Not regorded	Qom city	Yes	October	1390	2011
male	68	Irani	Employee	Not regorded	Qom city	No	July	1391	2012
male	65	Irani	Retired	Not regorded	Qom city	Yes	November	1392	2013
female	30	Irani	Housewife	Not regorded	Qom city	Yes	November	1392	2013
male	51	Irani	Retired	Not regorded	Qom city	Yes	December	1392	2013
male	24	Irani	Self-employed	Not regorded	Qom city	Yes	June	1392	2013
male	5	Irani	Child	Not regorded	Qom city	Yes	June	1392	2013
male	57	Irani	Driver	Not regorded	Qom city	Yes	November	1392	2013
male	54	Irani	Clergy	Not regorded	Qom city	Yes	October	1392	2013
male	12	Irani	Pupil	Not regorded	Qom city	Yes	October	1392	2013
female	21	Irani	Housewife	Not regorded	Qom city	Yes	December	1389	2010
female	61	Irani	Housewife	Not regorded	Qom city	Yes	July	1389	2010
male	27	Irani	University Student	Not regorded	Qom city	Yes	January	1389	2010
female	31	Irani	Housewife	Not regorded	Qom city	Yes	August	1389	2010
male	37	Non-iranian	Worker	Not regorded	Qom city	Yes	August	1388	2009
female	49	Irani	Housewife	Not regorded	Qom city	Yes	October	1389	2010
female	55	Irani	Housewife	Not regorded	Qom city	Yes	October	1389	2010
male	17	Irani	Worker	Not regorded	Qom city	Yes	October	1389	2010
male	62	Irani	Farmer	Not regorded	Qom city	Yes	December	1388	2009
male	50	Irani	Worker	Not regorded	Qom city	Yes	January	1388	2009
male	79	Irani	Worker	Not regorded	Qom city	Yes	January	1388	2009
male	6	Irani	Child	Not regorded	Qom city	Yes	January	1388	2009
male	6	Irani	Child	Not regorded	Qom city	Yes	January	1388	2009
male	38	Irani	Worker	Not regorded	Qom city	Yes	September	1388	2009
female	2	Irani	Child	Not regorded	Qom city	Yes	September	1388	2009
female	34	Irani	Housewife	Not regorded	Qom city	Yes	October	1388	2009
male	37	Irani	Worker	Not regorded	Qom city	Yes	October	1388	2009
male	35	Irani	Worker	Not regorded	Qom city	Yes	October	1388	2009
female	5	Irani	Child	Not regorded	Qom city	Yes	October	1388	2009
male	41	Irani	Self-employed	Not regorded	Qom city	Yes	November	1391	2012
male	25	Irani	Worker	Not regorded	Qom city	Yes	January	1390	2011
male	55	Irani	Self-employed	Not regorded	Qom city	Yes	September	1391	2012
male	20	Irani	Self-employed	Not regorded	Qom city	Yes	October	1391	2012
male	38	Irani	Driver	Not regorded	Qom city	Yes	November	1388	2009
male	45	Irani	Worker	Not regorded	Qom city	Yes	November	1388	2009
male	20	Irani	University Student	Not regorded	Qom city	Yes	October	1388	2009
male	26	Irani	Worker	Not regorded	Qom city	Yes	October	1388	2009
female	49	Irani	Housewife	Not regorded	Qom city	Yes	June	1392	2013
male	52	Irani	Clergy	Not regorded	Qom city	Yes	June	1388	2009
female	22	Irani	University Student	Not regorded	Qom city	Yes	September	1391	2012
female	50	Irani	Employee	Not regorded	Qom city	Yes	September	1391	2012
female	53	Irani	Housewife	Not regorded	Qom city	Yes	Aprial	1389	2010
female	11	Irani	Pupil	Not regorded	Qom city	Yes	August	1389	2010
male	77	Irani	Unemployed	Not regorded	Qom city	Yes	October	1391	2012
female	37	Irani	Employee	Not regorded	Qom city	Yes	October	1388	2009
male	24	Irani	Not recorded	Not regorded	Qom city	Not recorded	September	1389	2010
female	53	Irani	Housewife	Not regorded	Qom city	Yes	November	1391	2012
male	22	Irani	Self-employed	Not regorded	Qom city	Yes	September	1392	2013
female	18	Irani	Pupil	Not regorded	Qom city	Yes	October	1389	2010
male	18	Irani	Pupil	Not regorded	Qom city	Yes	October	1389	2010
male	16	Irani	Pupil	Not regorded	Qom city	No	October	1392	2013
female	7	Irani	Pupil	Not regorded	Qom city	Yes	September	1388	2009
male	30	Irani	Worker	Not regorded	Qom city	Yes	December	1391	2012
male	17	Irani	Clergy	Not regorded	Qom city	Yes	September	1388	2009
male	40	Irani	Worker	Not regorded	Qom city	Yes	November	1391	2012
male	67	Irani	Farmer	Not regorded	Qom city	Yes	September	1389	2010
male	50	Irani	Farmer	Not regorded	Qom city	Yes	October	1389	2010
male	4	Irani	Child	Not regorded	Qom city	Yes	August	1388	2009
female	26	Irani	Housewife	Not regorded	Qom city	Yes	December	1391	2012
male	38	Irani	Self-employed	Not regorded	Qom city	Yes	September	1391	2012
male	55	Irani	Driver	Not regorded	Qom city	Yes	September	1390	2011
male	17	Irani	Pupil	Not regorded	Qom city	Yes	August	1389	2010
male	32	Irani	Self-employed	Not regorded	Qom city	Yes	December	1391	2012
female	8	Irani	Pupil	Not regorded	Qom city	Yes	July	1390	2011
male	48	Irani	Employee	Not regorded	Qom city	Yes	August	1389	2010
female	45	Irani	Housewife	Not regorded	Qom city	No	August	1389	2010
female	40	Irani	Housewife	Not regorded	Qom city	Yes	August	1389	2010
female	44	Irani	Housewife	Not regorded	Qom city	Yes	November	1388	2009
female	16	Irani	Housewife	Not regorded	Qom city	Yes	July	1388	2009
male	54	Irani	Retired	Not regorded	Qom city	Yes	September	1388	2009
male	52	Irani	Retired	Not regorded	Qom city	Yes	October	1388	2009
male	55	Irani	Driver	Not regorded	Qom city	Yes	October	1392	2013
male	46	Irani	Driver	Not regorded	Qom city	Yes	November	1389	2010
male	19	Irani	University Student	Not regorded	Qom city	Yes	October	1388	2009
male	23	Irani	Worker	Not regorded	Qom city	Yes	November	1391	2012
female	65	Non-iranian	Housewife	Not regorded	Qom city	Yes	February	1390	2011
female	75	Non-iranian	Housewife	Not regorded	Qom city	Yes	July	1389	2010
female	32	Irani	Housewife	Not regorded	Qom city	Yes	October	1390	2011
male	40	Irani	Unemployed	Not regorded	Qom city	Yes	October	1391	2012
male	28	Irani	Clergy	Not regorded	Qom city	Yes	October	1390	2011
male	72	Non-iranian	Farmer	Not regorded	Qom city	Yes	December	1388	2009
male	21	Non-iranian	Worker	Not regorded	Qom city	No	August	1388	2009
male	60	Irani	Employee	Not regorded	Qom city	Yes	November	1390	2011
female	20	Non-iranian	University Student	Not regorded	Qom city	Yes	August	1390	2011
male	36	Irani	Self-employed	Not regorded	Qom city	Yes	September	1392	2013
female	30	Irani	Physician	Not regorded	Qom city	Yes	September	1391	2012
female	32	Irani	Housewife	Not regorded	Qom city	Yes	September	1391	2012
female	40	Irani	Housewife	Not regorded	Qom city	Yes	October	1391	2012
female	26	Irani	Housewife	Not regorded	Qom city	No	November	1391	2012
male	4	Irani	Child	Not regorded	Qom city	No	November	1391	2012
male	13	Non-iranian	Pupil	Not regorded	Qom city	Yes	November	1390	2011
male	21	Irani	Worker	Not regorded	Qom city	Yes	September	1390	2011
female	55	Irani	Housewife	Not regorded	Qom city	Yes	October	1390	2011
male	38	Irani	Employee	Not regorded	Qom city	Yes	November	1390	2011
male	5	Non-iranian	Pupil	Not regorded	Qom city	Yes	August	1389	2010
male	32	Irani	Clergy	Not regorded	Qom city	Yes	October	1390	2011
male	40	Irani	Worker	Not regorded	Qom city	Yes	November	1390	2011
female	8	Irani	Pupil	Not regorded	Qom city	Yes	March	1390	2011
female	5	Irani	Child	Not regorded	Qom city	Yes	November	1392	2013
male	9	Irani	Pupil	Not regorded	Qom city	Yes	November	1391	2012
male	17	Irani	Pupil	Not regorded	Qom city	Yes	November	1391	2012
male	7	Irani	Pupil	Not regorded	Qom city	Yes	November	1391	2012
female	16	Non-iranian	Pupil	Not regorded	Qom city	Yes	December	1389	2010
female	33	Irani	Housewife	Not regorded	Qom city	Yes	July	1392	2013
female	45	Irani	Housewife	Not regorded	Qom city	Yes	July	1389	2010
female	8	Irani	Pupil	Not regorded	Qom city	Yes	July	1389	2010
male	36	Irani	Self-employed	Not regorded	Qom city	Yes	September	1392	2013
male	55	Irani	Self-employed	Not regorded	Qom city	Yes	September	1392	2013
female	34	Irani	Housewife	Not regorded	Qom city	Yes	September	1392	2013
female	51	Irani	Housewife	Not regorded	Qom city	Yes	September	1392	2013
female	59	Irani	Housewife	Not regorded	Qom city	Yes	September	1391	2012
female	56	Irani	Housewife	Not regorded	Qom city	Yes	September	1391	2012
female	38	Irani	Housewife	Not regorded	Qom city	Yes	September	1390	2011
female	57	Irani	Housewife	Not regorded	Qom city	Yes	September	1389	2010
female	23	Irani	University Student	Not regorded	Qom city	Yes	September	1390	2011
female	3	Irani	Child	Not regorded	Qom city	Yes	September	1390	2011
male	5	Irani	Child	Not regorded	Qom city	Yes	September	1389	2010
male	15	Irani	Pupil	Not regorded	Qom city	Yes	September	1391	2012
male	52	Irani	Self-employed	Not regorded	Qom city	Yes	August	1392	2013
female	23	Irani	University Student	Not regorded	Qom city	Yes	August	1390	2011
male	58	Irani	Self-employed	Not regorded	Qom city	Yes	October	1391	2012
female	48	Irani	Housewife	Not regorded	Qom city	Yes	October	1391	2012
female	28	Irani	Housewife	Not regorded	Qom city	Yes	October	1391	2012
male	28	Irani	Worker	Not regorded	Qom city	Yes	October	1389	2010
male	42	Irani	Employee	Not regorded	Qom city	Yes	October	1392	2013
male	1	Irani	Child	Not regorded	Qom city	Yes	October	1391	2012
female	9	Irani	Pupil	Not regorded	Qom city	Yes	October	1391	2012
female	60	Irani	Housewife	Not regorded	Qom city	Yes	July	1389	2010
female	17	Irani	Pupil	Not regorded	Qom city	Yes	October	1388	2009
male	60	Irani	Poulterer	Not regorded	Qom city	Yes	December	1388	2009
female	18	Non-iranian	Housewife	Not regorded	Qom city	Yes	October	1388	2009
male	38	Irani	Self-employed	Not regorded	Qom city	Yes	November	1388	2009
male	50	Non-iranian	Worker	Not regorded	Qom city	Yes	November	1388	2009
male	20	Irani	Worker	Not regorded	Qom city	Yes	November	1388	2009
female	1	Irani	Child	Not regorded	Qom city	Yes	November	1388	2009
male	35	Irani	Not recorded	Not regorded	Qom city	Yes	November	1388	2009
female	20	Irani	Housewife	Not regorded	Qom city	Yes	September	1388	2009
male	48	Irani	Driver	Not regorded	Qom city	Yes	September	1388	2009
male	15	Irani	Driver	Not regorded	Qom city	Yes	September	1388	2009
male	35	Irani	Worker	Not regorded	Qom city	Yes	September	1388	2009
male	38	Irani	Employee	Not regorded	Qom city	Yes	September	1388	2009
female	30	Irani	Housewife	Not regorded	Qom city	Yes	August	1388	2009
female	9	Irani	Pupil	Not regorded	Qom city	Yes	August	1388	2009
male	48	Irani	Retired	Not regorded	Qom city	Yes	October	1388	2009
female	21	Irani	Housewife	Not regorded	Qom city	Yes	October	1388	2009
male	63	Irani	Worker	Not regorded	Qom city	Yes	October	1388	2009
male	57	Irani	Farmer	Not regorded	Qom city	Yes	March	1390	2011
female	34	Irani	Housewife	Not regorded	Qom city	Yes	November	1391	2012
male	22	Irani	Military	Not regorded	Qom city	No	December	1388	2009
male	21	Irani	Self-employed	Not regorded	Qom city	Yes	November	1392	2013
male	55	Irani	Retired	Not regorded	Qom city	Yes	August	1392	2013
male	5	Non-iranian	Child	Not regorded	Qom city	Yes	August	1390	2011
female	25	Irani	University Student	Not regorded	Qom city	Yes	November	1391	2012
male	25	Irani	Unemployed	Not regorded	Qom city	Yes	June	1388	2009
male	26	Non-iranian	Self-employed	Not regorded	Qom city	Yes	September	1391	2012
female	54	Non-iranian	Housewife	Not regorded	Qom city	Yes	September	1391	2012
male	54	Irani	Farmer	Not regorded	Qom city	Yes	November	1389	2010
male	57	Irani	Self-employed	Not regorded	Qom city	Yes	September	1391	2012
male	86	Irani	Unemployed	Not regorded	Qom city	Yes	September	1389	2010
male	68	Non-iranian	Clergy	Not regorded	Qom city	Yes	September	1389	2010
male	65	Irani	Retired	Not regorded	Qom city	Yes	August	1391	2012
male	56	Irani	Self-employed	Not regorded	Qom city	Yes	October	1389	2010
female	13	Non-iranian	Pupil	Not regorded	Qom city	No	October	1389	2010
female	14	Non-iranian	Pupil	Not regorded	Qom city	Yes	May	1391	2012
female	60	Irani	Housewife	Not regorded	Qom city	Yes	November	1391	2012
male	50	Irani	Worker	Not regorded	Qom city	Yes	November	1390	2011
male	41	Irani	Worker	Not regorded	Qom city	Yes	November	1389	2010
male	21	Irani	Worker	Not regorded	Qom city	Yes	November	1388	2009
male	22	Irani	Worker	Not regorded	Qom city	Yes	December	1390	2011
male	35	Irani	Worker	Not regorded	Qom city	Yes	December	1389	2010
female	40	Irani	Housewife	Not regorded	Qom city	Yes	January	1389	2010
female	28	Irani	University Student	Not regorded	Qom city	Yes	January	1389	2010
male	23	Irani	University Student	Not regorded	Qom city	Yes	September	1392	2013
male	30	Irani	Worker	Not regorded	Qom city	Yes	September	1388	2009
female	10	Irani	Pupil	Not regorded	Qom city	Yes	September	1388	2009
female	34	Irani	Housewife	Not regorded	Qom city	Yes	Aprial	1391	2012
male	2	Irani	Child	Not regorded	Qom city	Yes	August	1388	2009
male	2	Irani	Child	Not regorded	Qom city	Yes	August	1388	2009
female	34	Irani	Housewife	Not regorded	Qom city	Yes	October	1391	2012
female	49	Irani	Housewife	Not regorded	Qom city	Yes	October	1390	2011
male	30	Irani	Employee	Not regorded	Qom city	Yes	October	1391	2012
male	53	Irani	Worker	Not regorded	Qom city	Yes	Not recorded	1388	2009
male	45	Non-iranian	Worker	Not regorded	Qom city	No	July	1390	2011
male	23	Irani	Worker	Not regorded	Qom city	Yes	May	1388	2009
female	32	Irani	Housewife	Not regorded	Qom city	Yes	October	1391	2012
female	3.5	Irani	Child	Not regorded	Qom city	Yes	October	1391	2012
female	13	Irani	Pupil	Not regorded	Qom city	Yes	October	1391	2012
male	9	Irani	Pupil	Not regorded	Qom city	Yes	October	1391	2012
male	26	Non-iranian	Worker	Not regorded	Qom city	Yes	December	1388	2009
male	27	Irani	Clergy	Not regorded	Qom city	Yes	November	1389	2010
male	53	Irani	Retired	Not regorded	Qom city	Yes	September	1391	2012
male	35	Irani	Self-employed	Not regorded	Qom city	Yes	December	1392	2013
female	0.11	Irani	Child	Not regorded	Qom city	Yes	July	1392	2013
male	49	Irani	Self-employed	Not regorded	Qom city	Yes	October	1391	2012
male	38	Irani	Employee	Not regorded	Qom city	Yes	September	1392	2013
female	45	Irani	Housewife	Not regorded	Qom city	Yes	February	1389	2010
male	20	Irani	Military	Not regorded	Qom city	Yes	September	1388	2009
female	65	Irani	Housewife	Not regorded	Qom city	Yes	October	1392	2013
male	23	Non-iranian	Worker	Not regorded	Qom city	Yes	October	1391	2012
female	31	Irani	Housewife	Not regorded	Qom city	Yes	August	1389	2010
male	55	Irani	Retired	Not regorded	Qom city	Yes	November	1391	2012
male	22	Irani	University Student	Not regorded	Qom city	Yes	September	1389	2010
male	3	Irani	Child	Not regorded	Qom city	Yes	August	1392	2013
male	24	Irani	Military	Not regorded	Qom city	Yes	November	1388	2009
male	27	Irani	Worker	Not regorded	Qom city	Yes	September	1388	2009
female	42	Irani	Housewife	Not regorded	Qom city	Yes	September	1388	2009
male	3	Irani	Child	Not regorded	Qom city	Yes	November	1389	2010
male	22	Irani	Military	Not regorded	Qom city	Yes	November	1391	2012
male	36	Irani	Worker	Not regorded	Qom city	Yes	February	1389	2010
male	39	Irani	Worker	Not regorded	Qom city	Yes	July	1390	2011
male	52	Irani	Self-employed	Not regorded	Qom city	Yes	June	1392	2013
male	31	Irani	Employee	Not regorded	Qom city	Yes	June	1392	2013
female	30	Irani	Housewife	Not regorded	Qom city	Yes	August	1389	2010
female	58	Irani	Housewife	Not regorded	Qom city	Yes	October	1391	2012
female	23	Irani	Housewife	Not regorded	Qom city	Yes	October	1391	2012
male	44	Irani	Driver	Not regorded	Qom city	Yes	October	1390	2011
male	23	Irani	Clergy	Not regorded	Qom city	Yes	October	1391	2012
male	30	Irani	Driver	Not regorded	Qom city	No	September	1391	2012
female	29	Irani	Housewife	Not regorded	Qom city	Yes	August	1389	2010
male	3	Irani	Child	Not regorded	Qom city	Yes	August	1389	2010
female	35	Irani	Housewife	Not regorded	Qom city	Yes	November	1389	2010
male	14	Non-iranian	Unemployed	Not regorded	Qom city	Yes	May	1390	2011
male	45	Non-iranian	Clergy	Not regorded	Qom city	Yes	May	1390	2011
male	23	Irani	Self-employed	Not regorded	Qom city	Yes	November	1391	2012
male	21	Non-iranian	Worker	Not regorded	Qom city	Yes	November	1388	2009
male	41	Irani	Worker	Not regorded	Qom city	Yes	November	1388	2009
female	3.5	Irani	Child	Not regorded	Qom city	Yes	November	1390	2011
male	17	Irani	Pupil	Not regorded	Qom city	Yes	November	1391	2012
female	39	Non-iranian	Housewife	Not regorded	Qom city	Yes	December	1390	2011
female	28	Irani	Housewife	Not regorded	Qom city	Yes	December	1391	2012
male	5	Irani	Child	Not regorded	Qom city	Yes	December	1391	2012
male	11	Non-iranian	Pupil	Not regorded	Qom city	Yes	December	1390	2011
male	7	Non-iranian	Pupil	Not regorded	Qom city	Yes	December	1388	2009
male	21	Non-iranian	Worker	Not regorded	Qom city	Yes	July	1390	2011
male	2	Irani	Child	Not regorded	Qom city	Yes	January	1392	2013
female	20	Irani	Housewife	Not regorded	Qom city	Yes	September	1388	2009
female	17	Non-iranian	Worker	Not regorded	Qom city	Yes	September	1392	2013
female	5	Non-iranian	Child	Not regorded	Qom city	Yes	September	1391	2012
female	2	Irani	Child	Not regorded	Qom city	Yes	September	1392	2013
male	6	Non-iranian	Child	Not regorded	Qom city	Yes	Aprial	1392	2013
male	54	Irani	Retired	Not regorded	Qom city	Yes	August	1391	2012
female	6	Irani	Child	Not regorded	Qom city	Yes	August	1392	2013
male	6	Irani	Child	Not regorded	Qom city	Yes	August	1388	2009
male	0.9	Irani	Child	Not regorded	Qom city	Yes	August	1388	2009
female	20	Irani	Self-employed	Not regorded	Qom city	Yes	October	1391	2012
male	30	Irani	Self-employed	Not regorded	Qom city	Yes	October	1388	2009
male	42	Non-iranian	Clergy	Not regorded	Qom city	Yes	October	1391	2012
male	15	Non-iranian	Worker	Not regorded	Qom city	Yes	October	1392	2013
male	1	Irani	Child	Not regorded	Qom city	Yes	October	1392	2013
female	36	Non-iranian	Housewife	Not regorded	Qom city	No	November	1388	2009
male	6	Non-iranian	Child	Not regorded	Qom city	No	December	1388	2009
female	36	Irani	Housewife	Not regorded	Qom city	No	June	1392	2013
male	52	Irani	Self-employed	Not regorded	Qom city	Yes	August	1389	2010
male	38	Irani	Self-employed	Not regorded	Qom city	Yes	May	1392	2013
male	24	Irani	Self-employed	Not regorded	Qom city	Yes	November	1392	2013
male	28	Irani	Driver	Not regorded	Qom city	Yes	November	1390	2011
male	20	Irani	Worker	Not regorded	Qom city	Yes	July	1390	2011
female	31	Irani	Employee	Not regorded	Qom city	Yes	July	1390	2011
male	21	Non-iranian	Worker	Not regorded	Qom city	Yes	June	1389	2010
female	50	Irani	Housewife	Not regorded	Qom city	Yes	September	1389	2010
male	28	Irani	Farmer	Not regorded	Qom city	Yes	September	1390	2011
female	17	Irani	Pupil	Not regorded	Qom city	Yes	Aprial	1388	2009
female	50	Irani	Housewife	Not regorded	Qom city	Yes	August	1389	2010
female	27	Non-iranian	Housewife	Not regorded	Qom city	Yes	August	1388	2009
female	20	Irani	Housewife	Not regorded	Qom city	Yes	October	1389	2010
male	31	Irani	Self-employed	Not regorded	Qom city	No	November	1391	2012
female	2	Non-iranian	Child	Not regorded	Qom city	No	June	1388	2009
female	20	Irani	University Student	Not regorded	Qom city	Yes	November	1391	2012
female	11	Non-iranian	Pupil	Not regorded	Qom city	Yes	July	1388	2009
female	57	Irani	Housewife	Not regorded	Qom city	No	October	1388	2009
male	33	Irani	Worker	Not regorded	Qom city	Yes	June	1388	2009
female	35	Irani	Housewife	Not regorded	Qom city	Yes	November	1388	2009
male	12	Irani	Pupil	Not regorded	Qom city	Yes	January	1392	2013
male	65	Irani	Farmer	Not regorded	Qom city	Yes	October	1392	2013
male	48	Irani	Clergy	Not regorded	Qom city	Yes	November	1392	2013
male	14	Non-iranian	Worker	Not regorded	Qom city	Yes	May	1391	2012
female	14	Irani	Pupil	Not regorded	Qom city	Yes	July	1391	2012
male	57	Non-iranian	Employee	Not regorded	Qom city	No	September	1390	2011
male	48	Irani	Poulterer	Not regorded	Qom city	Yes	October	1388	2009
male	40	Irani	Worker	Not regorded	Qom city	Yes	October	1388	2009
female	15	Irani	Pupil	Not regorded	Qom city	Yes	October	1388	2009
male	28	Irani	Self-employed	Not regorded	Qom city	Yes	November	1391	2012
male	29	Irani	Employee	Not regorded	Qom city	Yes	November	1391	2012
male	20	Irani	Military	Not regorded	Qom city	Yes	November	1391	2012
male	25	Irani	Self-employed	Not regorded	Qom city	Yes	September	1391	2012
male	31	Irani	Military	Not regorded	Qom city	Yes	September	1391	2012
male	21	Irani	Military	Not regorded	Qom city	Yes	September	1391	2012
male	41	Irani	Employee	Not regorded	Qom city	Yes	August	1391	2012
male	26	Irani	Employee	Not regorded	Qom city	Yes	August	1391	2012
male	25	Irani	Employee	Not regorded	Qom city	Yes	October	1391	2012
male	20	Irani	Military	Not regorded	Qom city	Yes	October	1391	2012
male	38	Non-iranian	Worker	Not regorded	Qom city	No	November	1388	2009
male	50	Irani	Employee	Not regorded	Qom city	No	July	1391	2012
male	28	Non-iranian	Worker	Not regorded	Qom city	Yes	October	1390	2011
male	24	Irani	Farmer	Ahmadabad	Qomrood	Yes	September	1390	2011
female	46	Irani	Housewife	Ahmadabad	Qomrood	Yes	October	1390	2011
female	26	Irani	Housewife	Eslamabad	Qanavat	Yes	November	1391	2012
female	40	Irani	Housewife	Eslamabad	Qanavat	Yes	November	1389	2010
male	50	Irani	Farmer	Eslamabad	Qanavat	Yes	July	1390	2011
male	37	Irani	Worker	Eslamabad	Qanavat	Yes	October	1390	2011
male	23	Irani	Worker	Eslamabad	Qanavat	No	December	1389	2010
female	7	Irani	Pupil	Eslamabad	Qanavat	No	December	1390	2011
female	13	Irani	Pupil	Eslamabad	Qanavat	No	February	1390	2011
male	29	Irani	Self-employed	Eslamabad	Qanavat	No	September	1389	2010
male	59	Irani	Farmer	Eslamabad	Qanavat	No	September	1390	2011
male	51	Irani	Farmer	Eslamabad	Qanavat	No	Aprial	1391	2012
male	3	Irani	Farmer	Eslamabad	Qanavat	No	Aprial	1389	2010
male	54	Irani	Unemployed	Eslamabad	Qanavat	No	October	1390	2011
male	53	Irani	Farmer	Eslamabad	Qanavat	No	October	1390	2011
male	13	Irani	Pupil	Eslamabad	Qanavat	No	October	1390	2011
male	40	Irani	Employee	Abshirin	Qanavat	No	October	1392	2013
male	60	Irani	Poulterer	Bagherabad	Jaafarieh	Yes	May	1389	2010
female	33	Irani	Housewife	Bagherabad	Jaafarieh	Yes	February	1391	2012
male	26	Irani	Farmer	Bagherabad	Jaafarieh	No	June	1390	2011
male	21	Irani	Poulterer	Bagherabad	Qomrood	No	November	1388	2009
female	3	Irani	Child	Bagherabad	Qomrood	No	November	1391	2012
male	10	Irani	Pupil	Bagherabad	Qomrood	No	November	1390	2011
male	40	Irani	Farmer	Bagherabad	Qomrood	No	December	1390	2011
female	8	Irani	Pupil	Bagherabad	Qomrood	No	February	1389	2010
female	20	Non-iranian	Farmer	Qom-kashan road	Kahak	No	December	1388	2009
male	11	Irani	Pupil	Jafarabad	Qomrood	Yes	August	1388	2009
female	30	Irani	Housewife	Jafarabad	Qomrood	No	November	1389	2010
female	15	Irani	Housewife	Jafarabad	Qomrood	No	November	1388	2009
female	14	Irani	Housewife	Jafarabad	Qomrood	No	November	1388	2009
female	42	Irani	Housewife	Jafarabad	Qomrood	No	November	1388	2009
female	45	Irani	Housewife	Jafarabad	Qomrood	No	November	1388	2009
male	21	Irani	Poulterer	Jafarabad	Qomrood	No	November	1391	2012
male	21	Irani	Farmer	Jafarabad	Qomrood	No	November	1390	2011
female	7	Irani	Pupil	Jafarabad	Qomrood	No	November	1388	2009
male	9	Irani	Pupil	Jafarabad	Qomrood	No	November	1388	2009
male	19	Irani	Military	Jafarabad	Qomrood	No	November	1392	2013
male	20	Irani	Military	Jafarabad	Qomrood	No	November	1392	2013
male	29	Irani	Self-employed	Jafarabad	Qomrood	No	December	1389	2010
female	54	Irani	Housewife	Jafarabad	Qomrood	No	December	1390	2011
female	15	Irani	Housewife	Jafarabad	Qomrood	No	December	1389	2010
female	14	Irani	Housewife	Jafarabad	Qomrood	No	December	1388	2009
female	17	Irani	Housewife	Jafarabad	Qomrood	No	December	1388	2009
female	28	Irani	Housewife	Jafarabad	Qomrood	No	December	1388	2009
male	60	Irani	Poulterer	Jafarabad	Qomrood	No	December	1388	2009
male	12	Irani	Pupil	Jafarabad	Qomrood	No	December	1388	2009
male	25	Irani	Worker	Jafarabad	Qomrood	No	February	1392	2013
male	11	Irani	Pupil	Jafarabad	Qomrood	No	February	1392	2013
female	Nor tecorded	Irani	Not recorded	Jafarabad	Qomrood	No	June	1388	2009
female	35	Irani	Housewife	Jafarabad	Qomrood	No	January	1388	2009
male	20	Non-iranian	Worker	Jafarabad	Qomrood	No	January	1388	2009
female	19	Irani	Housewife	Jafarabad	Qomrood	No	September	1388	2009
female	40	Irani	Housewife	Jafarabad	Qomrood	No	September	1388	2009
male	28	Irani	Poulterer	Jafarabad	Qomrood	No	September	1391	2012
male	21	Irani	Poulterer	Jafarabad	Qomrood	No	September	1391	2012
male	14	Irani	Poulterer	Jafarabad	Qomrood	No	September	1389	2010
male	25	Irani	Poulterer	Jafarabad	Qomrood	No	September	1388	2009
male	31	Irani	Worker	Jafarabad	Qomrood	No	September	1392	2013
female	16	Irani	Pupil	Jafarabad	Qomrood	No	September	1389	2010
female	Nor tecorded	Irani	Not recorded	Jafarabad	Qomrood	No	September	1388	2009
male	18	Irani	Poulterer	Jafarabad	Qomrood	No	August	1388	2009
female	33	Irani	Housewife	Jafarabad	Qomrood	No	October	1392	2013
female	27	Irani	Housewife	Jafarabad	Qomrood	No	October	1390	2011
female	19	Irani	Housewife	Jafarabad	Qomrood	No	October	1389	2010
female	43	Irani	Poulterer	Jafarabad	Qomrood	No	October	1391	2012
male	24	Irani	Worker	Jafarabad	Qomrood	No	October	1388	2009
male	23	Irani	Military	Jafarabad	Qomrood	No	October	1392	2013
male	23	Irani	Military	Jafarabad	Qomrood	No	October	1392	2013
female	19	Irani	Housewife	Jafarabad-e-masile	Qomrood	No	November	1389	2010
female	30	Irani	Housewife	Jafarabad-e-masile	Qomrood	No	November	1389	2010
male	37	Irani	Poulterer	Jafarabad-e-masile	Qomrood	No	November	1389	2010
female	53	Irani	Housewife	Jafarabad-e-masile	Qomrood	No	October	1389	2010
female	19	Irani	Housewife	Jafarabad-e-masile	Qomrood	No	October	1389	2010
female	33	Irani	Housewife	Jafarabad-e-masile	Qomrood	No	October	1389	2010
female	0.11	Irani	Child	Jafarabad-e-masile	Qomrood	No	October	1389	2010
female	2	Irani	Child	Jafarabad-e-masile	Qomrood	No	October	1389	2010
male	42	Irani	University Student	Janatabad	Qanavat	Yes	December	1391	2012
male	13	Irani	Pupil	Janatabad	Qanavat	Yes	December	1389	2010
male	4	Irani	Child	Janatabad	Qanavat	Yes	October	1390	2011
male	47	Irani	Farmer	Janatabad	Qanavat	No	May	1392	2013
male	48	Irani	Farmer	Janatabad	Qanavat	No	May	1390	2011
female	16	Non-iranian	Housewife	Janatabad	Qanavat	No	March	1390	2011
female	72	Irani	Housewife	Janatabad	Qanavat	No	March	1389	2010
female	31	Non-iranian	Housewife	Janatabad	Qanavat	No	November	1392	2013
female	45	Non-iranian	Housewife	Janatabad	Qanavat	No	November	1390	2011
male	24	Non-iranian	Worker	Janatabad	Qanavat	No	November	1392	2013
male	42	Non-iranian	Worker	Janatabad	Qanavat	No	November	1390	2011
male	31	Irani	Employee	Janatabad	Qanavat	No	November	1389	2010
male	51	Non-iranian	Farmer	Janatabad	Qanavat	No	November	1391	2012
male	18	Non-iranian	Farmer	Janatabad	Qanavat	No	November	1390	2011
male	6	Irani	Child	Janatabad	Qanavat	No	November	1389	2010
male	7	Non-iranian	Pupil	Janatabad	Qanavat	No	November	1392	2013
female	13	Irani	Pupil	Janatabad	Qanavat	No	November	1389	2010
male	7	Irani	Pupil	Janatabad	Qanavat	No	November	1389	2010
female	4	Non-iranian	Child	Janatabad	Qanavat	No	December	1390	2011
male	30	Irani	Worker	Janatabad	Qanavat	No	February	1390	2011
male	17	Non-iranian	Worker	Janatabad	Qanavat	No	July	1390	2011
male	1	Non-iranian	Child	Janatabad	Qanavat	No	July	1390	2011
female	13	Non-iranian	Pupil	Janatabad	Qanavat	No	July	1390	2011
male	12	Irani	Pupil	Janatabad	Qanavat	No	July	1391	2012
female	28	Irani	Housewife	Janatabad	Qanavat	No	September	1392	2013
female	22	Irani	Housewife	Janatabad	Qanavat	No	September	1389	2010
female	52	Irani	Housewife	Janatabad	Qanavat	No	September	1388	2009
male	36	Irani	Poulterer	Janatabad	Qanavat	No	September	1391	2012
male	59	Irani	Poulterer	Janatabad	Qanavat	No	September	1390	2011
female	15	Irani	Pupil	Janatabad	Qanavat	No	September	1389	2010
male	19	Non-iranian	Self-employed	Janatabad	Qanavat	No	Aprial	1392	2013
male	70	Non-iranian	Worker	Janatabad	Qanavat	No	Aprial	1391	2012
male	18	Irani	Unemployed	Janatabad	Qanavat	No	August	1390	2011
female	45	Irani	Housewife	Janatabad	Qanavat	No	August	1389	2010
male	27	Irani	Farmer	Janatabad	Qanavat	No	August	1391	2012
male	5	Irani	Child	Janatabad	Qanavat	No	August	1392	2013
male	12	Irani	Pupil	Janatabad	Qanavat	No	August	1389	2010
male	34	Irani	Self-employed	Janatabad	Qanavat	No	October	1390	2011
female	70	Irani	Housewife	Janatabad	Qanavat	No	October	1392	2013
female	28	Irani	Housewife	Janatabad	Qanavat	No	October	1390	2011
female	4	Irani	Child	Janatabad	Qanavat	No	October	1388	2009
female	15	Non-iranian	Pupil	Janatabad	Qanavat	No	October	1392	2013
female	6	Irani	Pupil	Janatabad	Qanavat	No	October	1390	2011
male	36	Irani	Poulterer	Chalegonbad	Qalecham	Yes	September	1389	2010
female	45	Irani	Housewife	Chahak	Qahan	Yes	July	1388	2009
female	13	Irani	Pupil	Chahak	Qahan	Yes	September	1388	2009
male	30	Irani	Self-employed	Hajiabad-e-agha	Qanavat	No	May	1390	2011
male	70	Irani	Farmer	Hajiabad-e-agha	Qanavat	No	February	1390	2011
female	65	Irani	Housewife	Khalajabad	Qalecham	No	November	1388	2009
male	22	Non-iranian	Farmer	Khoorabad	Kahak	Yes	December	1391	2012
male	30	Irani	Poulterer	Dowlatabad	Qanavat	Yes	October	1390	2011
female	70	Irani	Housewife	Dowlatabad	Qanavat	No	May	1390	2011
female	11	Irani	Pupil	Dowlatabad	Qanavat	No	November	1389	2010
female	80	Irani	Housewife	Dowlatabad	Qanavat	No	December	1389	2010
female	38	Irani	Housewife	Dowlatabad	Qanavat	No	December	1389	2010
female	31	Irani	Housewife	Dowlatabad	Qanavat	No	December	1389	2010
male	70	Irani	Unemployed	Dowlatabad	Qanavat	No	December	1390	2011
male	20	Irani	University Student	Dowlatabad	Qanavat	No	February	1390	2011
female	24	Irani	Housewife	Dowlatabad	Qanavat	No	January	1390	2011
male	31	Irani	Self-employed	Dowlatabad	Qanavat	No	September	1389	2010
female	14	Irani	Pupil	Dowlatabad	Qanavat	No	September	1389	2010
female	55	Irani	Self-employed	Dowlatabad	Qanavat	No	August	1389	2010
female	32	Irani	Housewife	Dowlatabad	Qanavat	No	August	1389	2010
male	52	Irani	Self-employed	Dowlatabad	Qanavat	No	October	1390	2011
male	27	Irani	Self-employed	Dowlatabad	Qanavat	No	October	1388	2009
male	25	Non-iranian	Worker	Dowlatabad	Qanavat	No	October	1388	2009
male	80	Irani	Farmer	Dowlatabad	Qanavat	No	October	1389	2010
male	23	Irani	Military	Serajeh	Qanavat	Yes	November	1391	2012
male	30	Irani	Self-employed	Serajeh	Qanavat	Yes	December	1391	2012
male	23	Irani	Self-employed	Serajeh	Qanavat	Yes	January	1390	2011
female	24	Irani	Housewife	Serajeh	Qanavat	Yes	September	1392	2013
male	28	Irani	Employee	Serajeh	Qanavat	Yes	September	1389	2010
male	35	Non-iranian	Worker	Serajeh	Qanavat	Yes	August	1389	2010
male	28	Irani	Employee	Serajeh	Qanavat	Yes	October	1389	2010
female	56	Irani	Housewife	Serajeh	Qanavat	No	November	1391	2012
female	27	Irani	Housewife	Serajeh	Qanavat	No	November	1390	2011
female	80	Irani	Housewife	Serajeh	Qanavat	No	November	1389	2010
female	20	Irani	Housewife	Serajeh	Qanavat	No	December	1390	2011
male	25	Non-iranian	Poulterer	Serajeh	Qanavat	No	December	1389	2010
male	78	Irani	Employee	Serajeh	Qanavat	No	June	1390	2011
male	100	Irani	Unemployed	Serajeh	Qanavat	No	January	1392	2013
male	26	Irani	Farmer	Serajeh	Qanavat	No	January	1392	2013
male	20	Non-iranian	Self-employed	Serajeh	Qanavat	No	September	1390	2011
female	40	Irani	Housewife	Serajeh	Qanavat	No	September	1389	2010
male	1	Irani	Child	Serajeh	Qanavat	No	September	1391	2012
male	35	Irani	Self-employed	Serajeh	Qanavat	No	October	1389	2010
female	28	Irani	Housewife	Serajeh	Qanavat	No	October	1389	2010
female	6	Irani	Child	Serajeh	Qanavat	No	October	1390	2011
female	7	Irani	Pupil	Serajeh	Qanavat	No	October	1389	2010
male	20	Non-iranian	Worker	Solghan	Qahan	Yes	August	1388	2009
female	24	Irani	Housewife	Siroo	Kahak	Yes	December	1391	2012
female	33	Irani	Housewife	Siroo	Kahak	Yes	October	1391	2012
male	55	Irani	Self-employed	Siroo	Kahak	No	Aprial	1392	2013
female	28	Irani	Housewife	Siroo	Kahak	No	August	1388	2009
male	17	Irani	Poulterer	Sharifabad	Qomrood	Yes	November	1388	2009
male	18	Irani	Poulterer	Sharifabad	Qomrood	No	January	1388	2009
male	24	Irani	Poulterer	seshemamzadeh	Qomrood	No	October	1389	2010
male	30	Non-iranian	Poulterer	Shamsabad	Qomrood	Yes	October	1389	2010
male	44	Irani	Poulterer	Sirinabad	Qomrood	No	November	1388	2009
male	27	Irani	Worker	Sirinabad	Qomrood	No	November	1388	2009
male	29	Irani	Farmer	Sirinabad	Qomrood	No	November	1390	2011
male		Non-iranian	Worker	Sirinabad	Qomrood	No	June	1388	2009
male	28	Irani	Self-employed	Sarm	Kahak	Yes	May	1392	2013
female	70	Irani	Housewife	Sarm	Kahak	Yes	May	1392	2013
female	17	Non-iranian	Housewife	Sarm	Kahak	Yes	November	1389	2010
male	32	Irani	Worker	Sarm	Kahak	Yes	February	1392	2013
male	40	Irani	Worker	Sarm	Kahak	Yes	July	1390	2011
male	55	Irani	Poulterer	Sarm	Kahak	Yes	January	1388	2009
male	54	Irani	Worker	Sarm	Kahak	Yes	Aprial	1390	2011
female	55	Irani	Housewife	Sarm	Kahak	Yes	October	1391	2012
male	16	Irani	Worker	Sarm	Kahak	Yes	October	1389	2010
male	36	Irani	Self-employed	Sarm	Kahak	No	May	1392	2013
female	20	Irani	Housewife	Seidabad	Qomrood	No	November	1389	2010
female	34	Irani	Housewife	Seidabad	Qomrood	No	November	1389	2010
female	40	Irani	Housewife	Seidabad	Qomrood	No	November	1388	2009
male	27	Irani	Poulterer	Seidabad	Qomrood	No	November	1392	2013
male	35	Irani	Poulterer	Seidabad	Qomrood	No	November	1388	2009
male	70	Irani	Poulterer	Seidabad	Qomrood	No	November	1388	2009
female	8	Irani	Pupil	Seidabad	Qomrood	No	November	1388	2009
female	13	Irani	Unemployed	Seidabad	Qomrood	No	December	1390	2011
female	65	Irani	Housewife	Seidabad	Qomrood	No	December	1390	2011
female	11	Irani	Pupil	Seidabad	Qomrood	No	December	1389	2010
male	12	Irani	Pupil	Seidabad	Qomrood	No	December	1392	2013
male	3	Irani	Child	Seidabad	Qomrood	No	January	1388	2009
female	60	Irani	Housewife	Seidabad	Qomrood	No	September	1389	2010
female	60	Irani	Housewife	Seidabad	Qomrood	No	September	1388	2009
female	16	Irani	Housewife	Seidabad	Qomrood	No	September	1388	2009
female	3.5	Irani	Child	Seidabad	Qomrood	No	September	1388	2009
female	37	Irani	Housewife	Seidabad	Qomrood	No	October	1390	2011
male	27	Irani	Poulterer	Seidabad	Qomrood	No	October	1389	2010
male	17	Irani	Farmer	Seidabad	Qomrood	No	October	1390	2011
female	1	Irani	Child	Seidabad	Qomrood	No	October	1390	2011
female	0.3	Irani	Child	Seidabad	Qomrood	No	October	1389	2010
female	1	Irani	Child	Seidabad	Qomrood	No	October	1389	2010
female	4	Irani	Pupil	Seidabad	Qomrood	No	October	1388	2009
female	7	Non-iranian	Pupil	Tayeghan	Qalecham	No	December	1389	2010
female	60	Irani	Housewife	Aliabad	Qomrood	No	November	1388	2009
female	8	Irani	Pupil	Aliabad	Qomrood	No	November	1388	2009
male	21	Irani	Worker	Enayatbeik	Salafchegan	Yes	November	1390	2011
male	32	Irani	Farmer	Farajabad	Qomrood	Yes	October	1389	2010
male	23	Irani	Self-employed	Farajabad	Qomrood	No	November	1389	2010
female	36	Irani	Housewife	Farajabad	Qomrood	No	November	1390	2011
female	40	Irani	Housewife	Farajabad	Qomrood	No	November	1388	2009
female	47	Irani	Housewife	Farajabad	Qomrood	No	November	1388	2009
male	30	Irani	Poulterer	Farajabad	Qomrood	No	November	1392	2013
male	52	Irani	Worker	Farajabad	Qomrood	No	November	1389	2010
male	36	Irani	Farmer	Farajabad	Qomrood	No	November	1388	2009
male	35	Irani	Farmer	Farajabad	Qomrood	No	November	1388	2009
male	5	Irani	Child	Farajabad	Qomrood	No	November	1388	2009
female	14	Irani	Pupil	Farajabad	Qomrood	No	November	1388	2009
male	7	Irani	Pupil	Farajabad	Qomrood	No	November	1388	2009
female	48	Irani	Housewife	Farajabad	Qomrood	No	December	1389	2010
female	60	Irani	Housewife	Farajabad	Qomrood	No	December	1388	2009
male	38	Irani	Farmer	Farajabad	Qomrood	No	December	1388	2009
male	8	Irani	Pupil	Farajabad	Qomrood	No	December	1388	2009
male	Nor tecorded	Irani	Not recorded	Farajabad	Qomrood	No	June	1388	2009
male	11	Irani	Pupil	Farajabad	Qomrood	No	January	1388	2009
female	26	Irani	Unemployed	Farajabad	Qomrood	No	September	1390	2011
female	52	Irani	Housewife	Farajabad	Qomrood	No	September	1391	2012
female	70	Irani	Housewife	Farajabad	Qomrood	No	September	1389	2010
female	60	Irani	Housewife	Farajabad	Qomrood	No	September	1388	2009
female		Irani	Housewife	Farajabad	Qomrood	No	September	1388	2009
male	20	Irani	Poulterer	Farajabad	Qomrood	No	September	1391	2012
male	36	Irani	Poulterer	Farajabad	Qomrood	No	September	1389	2010
male	47	Irani	Worker	Farajabad	Qomrood	No	September	1390	2011
male	40	Irani	Farmer	Farajabad	Qomrood	No	September	1389	2010
male	48	Irani	Farmer	Farajabad	Qomrood	No	September	1388	2009
female	6	Irani	Pupil	Farajabad	Qomrood	No	September	1389	2010
male	12	Irani	Pupil	Farajabad	Qomrood	No	September	1389	2010
male	14	Irani	Pupil	Farajabad	Qomrood	No	September	1388	2009
female	Nor tecorded	Irani	Not recorded	Farajabad	Qomrood	No	September	1388	2009
female	63	Irani	Housewife	Farajabad	Qomrood	No	August	1390	2011
male	41	Irani	Poulterer	Farajabad	Qomrood	No	August	1390	2011
female	40	Irani	Housewife	Farajabad	Qomrood	No	October	1389	2010
male	38	Irani	Poulterer	Farajabad	Qomrood	No	October	1390	2011
male		Irani	University Student	Farajabad	Qomrood	No	October	1388	2009
male	25	Irani	Driver	Farajabad	Qomrood	No	October	1392	2013
female	7	Non-iranian	Pupil	Farajabad	Qomrood	No	October	1388	2009
male	5	Irani	Pupil	Farajabad	Qomrood	No	October	1388	2009
male	20	Irani	Worker	Fordo	Kahak	Yes	February	1388	2009
male	42	Irani	Worker	Qobadbezan	Kahak	Yes	May	1391	2012
female	40	Irani	Housewife	Qeshlagh	Qomrood	No	November	1388	2009
male	27	Irani	Poulterer	Qalesoltanbaji	Qomrood	No	July	1391	2012
female	70	Non-iranian	Housewife	Qomrood	Qomrood	Yes	March	1388	2009
male	17	Irani	Poulterer	Qomrood	Qomrood	Yes	November	1390	2011
male	18	Non-iranian	Worker	Qomrood	Qomrood	Yes	November	1389	2010
male	41	Irani	Poulterer	Qomrood	Qomrood	Yes	December	1389	2010
male	26	Irani	Farmer	Qomrood	Qomrood	Yes	December	1391	2012
male	38	Irani	Worker	Qomrood	Qomrood	Yes	September	1389	2010
male	36	Irani	Farmer	Qomrood	Qomrood	Yes	September	1391	2012
male	28	Irani	Farmer	Qomrood	Qomrood	Yes	Aprial	1390	2011
male	24	Irani	Self-employed	Qomrood	Qomrood	Yes	August	1391	2012
male	15	Non-iranian	Poulterer	Qomrood	Qomrood	Yes	August	1390	2011
male	52	Irani	Farmer	Qomrood	Qomrood	Yes	October	1389	2010
male	18	Irani	Self-employed	Qomrood	Qomrood	No	November	1389	2010
female	35	Irani	Housewife	Qomrood	Qomrood	No	November	1390	2011
female	45	Irani	Housewife	Qomrood	Qomrood	No	November	1388	2009
male	32	Non-iranian	Poulterer	Qomrood	Qomrood	No	November	1390	2011
male	42	Irani	Poulterer	Qomrood	Qomrood	No	November	1392	2013
male	21	Irani	Poulterer	Qomrood	Qomrood	No	November	1390	2011
male	23	Irani	Poulterer	Qomrood	Qomrood	No	November	1389	2010
male	20	Irani	University Student	Qomrood	Qomrood	No	November	1390	2011
male	22	Irani	Farmer	Qomrood	Qomrood	No	November	1390	2011
male	45	Irani	Farmer	Qomrood	Qomrood	No	November	1389	2010
male	32	Irani	Farmer	Qomrood	Qomrood	No	November	1389	2010
male	54	Irani	Farmer	Qomrood	Qomrood	No	November	1389	2010
male	15	Non-iranian	Pupil	Qomrood	Qomrood	No	November	1392	2013
male	14	Irani	Pupil	Qomrood	Qomrood	No	November	1388	2009
male	22	Irani	Guard	Qomrood	Qomrood	No	November	1392	2013
male	20	Non-iranian	Unemployed	Qomrood	Qomrood	No	December	1390	2011
female	90	Irani	Unemployed	Qomrood	Qomrood	No	December	1392	2013
female	52	Irani	Housewife	Qomrood	Qomrood	No	December	1392	2013
male	30	Non-iranian	Poulterer	Qomrood	Qomrood	No	December	1390	2011
male	25	Non-iranian	Worker	Qomrood	Qomrood	No	December	1392	2013
male	22	Irani	Worker	Qomrood	Qomrood	No	December	1389	2010
male	28	Irani	Farmer	Qomrood	Qomrood	No	December	1389	2010
male	57	Irani	Farmer	Qomrood	Qomrood	No	December	1389	2010
male	52	Irani	Farmer	Qomrood	Qomrood	No	December	1388	2009
male	51	Irani	Farmer	Qomrood	Qomrood	No	December	1388	2009
male	14	Non-iranian	Pupil	Qomrood	Qomrood	No	December	1392	2013
male	18	Non-iranian	Poulterer	Qomrood	Qomrood	No	January	1389	2010
male	17	Non-iranian	Poulterer	Qomrood	Qomrood	No	January	1389	2010
male	20	Irani	Poulterer	Qomrood	Qomrood	No	January	1392	2013
male	48	Non-iranian	Worker	Qomrood	Qomrood	No	January	1392	2013
male	28	Irani	Farmer	Qomrood	Qomrood	No	January	1389	2010
male	29	Irani	Farmer	Qomrood	Qomrood	No	January	1388	2009
male	45	Irani	Farmer	Qomrood	Qomrood	No	January	1388	2009
male	7	Irani	Pupil	Qomrood	Qomrood	No	January	1392	2013
male	21	Irani	Poulterer	Qomrood	Qomrood	No	September	1391	2012
male	23	Irani	Poulterer	Qomrood	Qomrood	No	September	1388	2009
male	18	Irani	Poulterer	Qomrood	Qomrood	No	September	1388	2009
male	4	Non-iranian	Worker	Qomrood	Qomrood	No	September	1389	2010
male	31	Non-iranian	Worker	Qomrood	Qomrood	No	September	1388	2009
male	53	Non-iranian	Farmer	Qomrood	Qomrood	No	September	1390	2011
male	33	Irani	Farmer	Qomrood	Qomrood	No	September	1391	2012
male	20	Irani	Farmer	Qomrood	Qomrood	No	September	1390	2011
male	56	Irani	Employee	Qomrood	Qomrood	No	Aprial	1391	2012
female	40	Non-iranian	Housewife	Qomrood	Qomrood	No	October	1392	2013
female	43	Irani	Housewife	Qomrood	Qomrood	No	October	1389	2010
male	22	Non-iranian	Driver	Qomrood	Qomrood	No	October	1390	2011
male	30	Irani	Farmer	Qomrood	Qomrood	No	October	1392	2013
male	28	Irani	Farmer	Qomrood	Qomrood	No	October	1391	2012
male	47	Irani	Farmer	Qomrood	Qomrood	No	October	1391	2012
male	20	Irani	Farmer	Qomrood	Qomrood	No	October	1389	2010
male	36	Irani	Farmer	Qomrood	Qomrood	No	October	1389	2010
male	5	Irani	Child	Qomrood	Qomrood	No	October	1390	2011
male	10	Non-iranian	Pupil	Qomrood	Qomrood	No	October	1390	2011
male	15	Irani	Pupil	Qomrood	Qomrood	No	October	1388	2009
male	72	Irani	Farmer	Kaj	Qomrood	Yes	November	1390	2011
male	45	Irani	Farmer	Kaj	Qomrood	Yes	October	1389	2010
female	39	Irani	Housewife	Kaj	Qomrood	No	November	1388	2009
male	3	Irani	Child	Kaj	Qomrood	No	November	1389	2010
male	19	Irani	Self-employed	Kaj	Qomrood	No	December	1389	2010
female	60	Irani	Housewife	Kaj	Qomrood	No	December	1389	2010
female	51	Irani	Housewife	Kaj	Qomrood	No	February	1390	2011
male	70	Irani	Poulterer	Kaj	Qomrood	No	February	1391	2012
female	39	Irani	Housewife	Kaj	Qomrood	No	September	1390	2011
male	31	Irani	Farmer	Kaj	Qomrood	No	September	1392	2013
female	34	Irani	Housewife	Kaj	Qomrood	No	August	1390	2011
male	41	Irani	Worker	Kaj	Qomrood	No	October	1390	2011
female	50	Irani	Housewife	Karmajgan	Kahak	Yes	September	1391	2012
male	20	Irani	University Student	Karmajgan	Kahak	Yes	September	1391	2012
male	25	Irani	Driver	Karmajgan	Kahak	Yes	September	1392	2013
male	57	Irani	Farmer	Karmajgan	Kahak	Yes	September	1391	2012
male	22	Irani	Self-employed	Karmajgan	Kahak	Yes	August	1392	2013
male	21	Irani	Self-employed	Koorgal	Qomrood	No	November	1389	2010
female	27	Irani	Housewife	Koorgal	Qomrood	No	November	1392	2013
female	37	Irani	Housewife	Koorgal	Qomrood	No	November	1390	2011
female	16	Irani	Housewife	Koorgal	Qomrood	No	November	1390	2011
female	16	Irani	Housewife	Koorgal	Qomrood	No	November	1389	2010
female	52	Irani	Housewife	Koorgal	Qomrood	No	November	1388	2009
female	34	Irani	Housewife	Koorgal	Qomrood	No	November	1388	2009
female	30	Irani	Housewife	Koorgal	Qomrood	No	November	1388	2009
male	28	Irani	Poulterer	Koorgal	Qomrood	No	November	1392	2013
male	37	Irani	Poulterer	Koorgal	Qomrood	No	November	1390	2011
male	19	Irani	Poulterer	Koorgal	Qomrood	No	November	1389	2010
male	50	Irani	Farmer	Koorgal	Qomrood	No	November	1388	2009
female	2	Irani	Child	Koorgal	Qomrood	No	November	1391	2012
female	1	Irani	Child	Koorgal	Qomrood	No	November	1390	2011
female	6	Irani	Child	Koorgal	Qomrood	No	November	1388	2009
male	5	Irani	Child	Koorgal	Qomrood	No	November	1392	2013
male	7	Irani	Child	Koorgal	Qomrood	No	November	1389	2010
male	1	Irani	Child	Koorgal	Qomrood	No	November	1389	2010
female	14	Irani	Pupil	Koorgal	Qomrood	No	November	1390	2011
female	10	Irani	Pupil	Koorgal	Qomrood	No	November	1389	2010
male	10	Irani	Pupil	Koorgal	Qomrood	No	November	1391	2012
male	12	Irani	Pupil	Koorgal	Qomrood	No	November	1391	2012
male	12	Irani	Pupil	Koorgal	Qomrood	No	November	1388	2009
male	11	Irani	Pupil	Koorgal	Qomrood	No	November	1388	2009
female	40	Irani	Housewife	Koorgal	Qomrood	No	December	1390	2011
female	48	Irani	Housewife	Koorgal	Qomrood	No	December	1388	2009
female	12	Irani	Housewife	Koorgal	Qomrood	No	December	1388	2009
male	20	Non-iranian	Poulterer	Koorgal	Qomrood	No	December	1390	2011
female	55	Irani	Poulterer	Koorgal	Qomrood	No	December	1391	2012
male	36	Irani	Poulterer	Koorgal	Qomrood	No	December	1391	2012
male	20	Irani	Poulterer	Koorgal	Qomrood	No	December	1390	2011
male	17	Irani	Poulterer	Koorgal	Qomrood	No	December	1389	2010
male	53	Irani	Employee	Koorgal	Qomrood	No	December	1390	2011
male	60	Irani	Farmer	Koorgal	Qomrood	No	December	1390	2011
male	6	Irani	Child	Koorgal	Qomrood	No	December	1389	2010
male	7	Irani	Pupil	Koorgal	Qomrood	No	December	1391	2012
male	4	Irani	Child	Koorgal	Qomrood	No	July	1389	2010
male	41	Irani	Poulterer	Koorgal	Qomrood	No	January	1391	2012
female	15	Irani	Pupil	Koorgal	Qomrood	No	January	1390	2011
male	33	Irani	Self-employed	Koorgal	Qomrood	No	September	1389	2010
female	42	Irani	Housewife	Koorgal	Qomrood	No	September	1392	2013
female	49	Irani	Housewife	Koorgal	Qomrood	No	September	1392	2013
female	28	Irani	Housewife	Koorgal	Qomrood	No	September	1389	2010
female	37	Irani	Housewife	Koorgal	Qomrood	No	September	1388	2009
male	34	Irani	Employee	Koorgal	Qomrood	No	September	1389	2010
male	38	Irani	Farmer	Koorgal	Qomrood	No	September	1391	2012
male	17	Irani	Farmer	Koorgal	Qomrood	No	September	1391	2012
male	0.3	Irani	Child	Koorgal	Qomrood	No	September	1392	2013
male	2	Irani	Child	Koorgal	Qomrood	No	September	1389	2010
male	7	Irani	Pupil	Koorgal	Qomrood	No	September	1391	2012
male	65	Irani	Unemployed	Koorgal	Qomrood	No	August	1391	2012
male	12	Irani	Pupil	Koorgal	Qomrood	No	August	1391	2012
female	32	Irani	Housewife	Koorgal	Qomrood	No	October	1391	2012
female	41	Irani	Housewife	Koorgal	Qomrood	No	October	1390	2011
female	27	Irani	Housewife	Koorgal	Qomrood	No	October	1389	2010
female	18	Irani	Housewife	Koorgal	Qomrood	No	October	1388	2009
male	35	Irani	Poulterer	Koorgal	Qomrood	No	October	1391	2012
male	36	Irani	Driver	Koorgal	Qomrood	No	October	1391	2012
male	26	Irani	Worker	Koorgal	Qomrood	No	October	1390	2011
male	27	Irani	Worker	Koorgal	Qomrood	No	October	1390	2011
male	40	Irani	Farmer	Koorgal	Qomrood	No	October	1390	2011
female	2	Irani	Child	Koorgal	Qomrood	No	October	1391	2012
male	2	Irani	Child	Koorgal	Qomrood	No	October	1391	2012
male	5	Irani	Child	Koorgal	Qomrood	No	October	1390	2011
female	12	Irani	Pupil	Koorgal	Qomrood	No	October	1391	2012
male	22	Irani	Self-employed	Koohsefid	Qomrood	Yes	November	1391	2012
female	19	Irani	Poulterer	Koohsefid	Qomrood	Yes	November	1391	2012
female	1	Irani	Child	Koohsefid	Qomrood	Yes	November	1391	2012
male	29	Irani	Employee	Koohsefid	Qomrood	No	May	1392	2013
male	28	Irani	Employee	Koohsefid	Qomrood	No	May	1391	2012
male	75	Irani	Unemployed	Koohsefid	Qomrood	No	November	1390	2011
male	97	Irani	Unemployed	Koohsefid	Qomrood	No	November	1389	2010
female	5	Irani	Housewife	Koohsefid	Qomrood	No	November	1392	2013
female	30	Irani	Housewife	Koohsefid	Qomrood	No	November	1390	2011
female	32	Irani	Housewife	Koohsefid	Qomrood	No	November	1389	2010
female	38	Irani	Housewife	Koohsefid	Qomrood	No	November	1388	2009
female	32	Irani	Housewife	Koohsefid	Qomrood	No	November	1388	2009
female	45	Irani	Housewife	Koohsefid	Qomrood	No	November	1388	2009
female	70	Irani	Housewife	Koohsefid	Qomrood	No	November	1388	2009
female	16	Irani	Housewife	Koohsefid	Qomrood	No	November	1388	2009
male	16	Non-iranian	Poulterer	Koohsefid	Qomrood	No	November	1389	2010
male	39	Irani	Poulterer	Koohsefid	Qomrood	No	November	1391	2012
male	24	Irani	Poulterer	Koohsefid	Qomrood	No	November	1390	2011
male	25	Irani	Poulterer	Koohsefid	Qomrood	No	November	1389	2010
male	23	Irani	Poulterer	Koohsefid	Qomrood	No	November	1388	2009
male	50	Irani	Poulterer	Koohsefid	Qomrood	No	November	1388	2009
male	35	Irani	Poulterer	Koohsefid	Qomrood	No	November	1388	2009
male	40	Irani	Worker	Koohsefid	Qomrood	No	November	1389	2010
male	27	Irani	Worker	Koohsefid	Qomrood	No	November	1389	2010
male	31	Irani	Farmer	Koohsefid	Qomrood	No	November	1390	2011
male	47	Irani	Farmer	Koohsefid	Qomrood	No	November	1389	2010
male	24	Irani	Farmer	Koohsefid	Qomrood	No	November	1389	2010
male	25	Irani	Farmer	Koohsefid	Qomrood	No	November	1389	2010
male	56	Irani	Farmer	Koohsefid	Qomrood	No	November	1388	2009
female	4	Irani	Child	Koohsefid	Qomrood	No	November	1389	2010
male	4	Irani	Child	Koohsefid	Qomrood	No	November	1390	2011
male	4	Irani	Child	Koohsefid	Qomrood	No	November	1388	2009
male	10	Non-iranian	Pupil	Koohsefid	Qomrood	No	November	1389	2010
female	8	Irani	Pupil	Koohsefid	Qomrood	No	November	1388	2009
male	10	Irani	Pupil	Koohsefid	Qomrood	No	November	1389	2010
male	15	Irani	Pupil	Koohsefid	Qomrood	No	November	1389	2010
male	21	Irani	Self-employed	Koohsefid	Qomrood	No	December	1392	2013
male	31	Irani	Self-employed	Koohsefid	Qomrood	No	December	1391	2012
male	24	Irani	Self-employed	Koohsefid	Qomrood	No	December	1389	2010
male	26	Irani	Self-employed	Koohsefid	Qomrood	No	December	1388	2009
male	16	Irani	Unemployed	Koohsefid	Qomrood	No	December	1392	2013
female	80	Irani	Housewife	Koohsefid	Qomrood	No	December	1390	2011
female	21	Irani	Housewife	Koohsefid	Qomrood	No	December	1389	2010
female	29	Irani	Housewife	Koohsefid	Qomrood	No	December	1389	2010
female	60	Irani	Housewife	Koohsefid	Qomrood	No	December	1388	2009
female	80	Irani	Housewife	Koohsefid	Qomrood	No	December	1388	2009
male	22	Irani	Poulterer	Koohsefid	Qomrood	No	December	1389	2010
male	20	Irani	Poulterer	Koohsefid	Qomrood	No	December	1388	2009
male	18	Irani	Poulterer	Koohsefid	Qomrood	No	December	1388	2009
male	20	Irani	Poulterer	Koohsefid	Qomrood	No	December	1388	2009
male	31	Irani	Worker	Koohsefid	Qomrood	No	December	1389	2010
female	9	Non-iranian	Pupil	Koohsefid	Qomrood	No	December	1389	2010
male	7	Non-iranian	Pupil	Koohsefid	Qomrood	No	December	1389	2010
female	56	Irani	Housewife	Koohsefid	Qomrood	No	February	1390	2011
female	55	Irani	Housewife	Koohsefid	Qomrood	No	February	1389	2010
male	23	Irani	Poulterer	Koohsefid	Qomrood	No	February	1389	2010
male	30	Irani	Worker	Koohsefid	Qomrood	No	February	1388	2009
female	55	Irani	Housewife	Koohsefid	Qomrood	No	July	1390	2011
male	22	Non-iranian	Poulterer	Koohsefid	Qomrood	No	July	1392	2013
male	22	Irani	Self-employed	Koohsefid	Qomrood	No	January	1389	2010
male	16	Irani	Poulterer	Koohsefid	Qomrood	No	January	1389	2010
male	40	Irani	Driver	Koohsefid	Qomrood	No	January	1388	2009
male	51	Irani	Farmer	Koohsefid	Qomrood	No	January	1388	2009
female	2	Irani	Child	Koohsefid	Qomrood	No	January	1388	2009
male	14	Irani	Pupil	Koohsefid	Qomrood	No	January	1389	2010
male	19	Irani	Self-employed	Koohsefid	Qomrood	No	September	1392	2013
male	58	Irani	Self-employed	Koohsefid	Qomrood	No	September	1389	2010
female	32	Irani	Housewife	Koohsefid	Qomrood	No	September	1392	2013
female	18	Irani	Housewife	Koohsefid	Qomrood	No	September	1391	2012
female	48	Irani	Housewife	Koohsefid	Qomrood	No	September	1390	2011
female	31	Irani	Housewife	Koohsefid	Qomrood	No	September	1390	2011
female	24	Irani	Housewife	Koohsefid	Qomrood	No	September	1388	2009
female	18	Irani	Housewife	Koohsefid	Qomrood	No	September	1388	2009
female	35	Irani	Housewife	Koohsefid	Qomrood	No	September	1388	2009
male	30	Irani	Driver	Koohsefid	Qomrood	No	September	1390	2011
male	50	Irani	Farmer	Koohsefid	Qomrood	No	September	1388	2009
female	0.3	Irani	Child	Koohsefid	Qomrood	No	September	1390	2011
male	8	Irani	Pupil	Koohsefid	Qomrood	No	September	1392	2013
male	15	Irani	Pupil	Koohsefid	Qomrood	No	September	1388	2009
female	19	Irani	Housewife	Koohsefid	Qomrood	No	Aprial	1391	2012
male	50	Irani	Self-employed	Koohsefid	Qomrood	No	August	1389	2010
female	74	Irani	Housewife	Koohsefid	Qomrood	No	August	1390	2011
female	7	Irani	Housewife	Koohsefid	Qomrood	No	August	1389	2010
male	52	Irani	Farmer	Koohsefid	Qomrood	No	August	1390	2011
female	7	Irani	Pupil	Koohsefid	Qomrood	No	August	1388	2009
male	14	Irani	Unemployed	Koohsefid	Qomrood	No	October	1390	2011
female	68	Irani	Housewife	Koohsefid	Qomrood	No	October	1389	2010
female	28	Irani	Housewife	Koohsefid	Qomrood	No	October	1389	2010
female	56	Irani	Housewife	Koohsefid	Qomrood	No	October	1388	2009
female	40	Irani	Housewife	Koohsefid	Qomrood	No	October	1388	2009
female	31	Irani	Housewife	Koohsefid	Qomrood	No	October	1388	2009
male	58	Irani	Poulterer	Koohsefid	Qomrood	No	October	1389	2010
male	20	Irani	Poulterer	Koohsefid	Qomrood	No	October	1388	2009
male	70	Non-iranian	Worker	Koohsefid	Qomrood	No	October	1388	2009
male	25	Irani	Worker	Koohsefid	Qomrood	No	October	1390	2011
male	32	Irani	Worker	Koohsefid	Qomrood	No	October	1390	2011
male	25	Irani	Employee	Koohsefid	Qomrood	No	October	1388	2009
male	30	Irani	Farmer	Koohsefid	Qomrood	No	October	1389	2010
male	60	Irani	Farmer	Koohsefid	Qomrood	No	October	1389	2010
female	0.6	Irani	Child	Koohsefid	Qomrood	No	October	1389	2010
male	6	Irani	Child	Koohsefid	Qomrood	No	October	1390	2011
female	10	Irani	Pupil	Koohsefid	Qomrood	No	October	1391	2012
female	13	Irani	Pupil	Koohsefid	Qomrood	No	October	1388	2009
male	13	Irani	Pupil	Koohsefid	Qomrood	No	October	1388	2009
male	9	Irani	Pupil	Koohsefid	Qomrood	No	October	1388	2009
male	13	Irani	Pupil	Koohsefid	Qomrood	No	October	1388	2009
female	23	Irani	Housewife	Langerood	Kahak	Yes	December	1389	2010
male	14	Non-iranian	Worker	Langerood	Kahak	Yes	December	1390	2011
male	42	Non-iranian	Worker	Langerood	Kahak	Yes	January	1392	2013
male	11	Irani	Pupil	Langerood	Kahak	Yes	September	1391	2012
male	23	Non-iranian	Worker	Langerood	Kahak	Yes	August	1389	2010
male	9	Non-iranian	Pupil	Mobarakabad	Qanavat	Yes	May	1391	2012
male	35	Non-iranian	Worker	Mobarakabad	Qanavat	Yes	July	1389	2010
male	55	Non-iranian	Worker	Mobarakabad	Qanavat	No	November	1389	2010
male	42	Non-iranian	Self-employed	Mobarakabad	Qanavat	No	July	1392	2013
female	28	Non-iranian	Housewife	Mobarakabad	Qanavat	No	September	1389	2010
male	0.11	Non-iranian	Child	Mobarakabad	Qanavat	No	August	1390	2011
male	15	Irani	Poulterer	Mohammadabad	Qomrood	No	December	1388	2009
male	3	Irani	Child	Mohammadabad-e-kaj	Qomrood	No	November	1389	2010
female	25	Irani	Housewife	Moshkabad	Qomrood	Yes	February	1390	2011
female	78	Irani	Housewife	Moshkabad	Qomrood	Yes	July	1389	2010
male	34	Irani	Poulterer	Moshkabad	Qomrood	No	May	1391	2012
female	67	Irani	Unemployed	Moshkabad	Qomrood	No	November	1391	2012
female	25	Irani	Housewife	Moshkabad	Qomrood	No	November	1389	2010
female	17	Irani	Housewife	Moshkabad	Qomrood	No	November	1388	2009
female	70	Irani	Housewife	Moshkabad	Qomrood	No	November	1388	2009
female	70	Irani	Housewife	Moshkabad	Qomrood	No	November	1388	2009
female	35	Irani	Housewife	Moshkabad	Qomrood	No	November	1388	2009
female	16	Irani	Housewife	Moshkabad	Qomrood	No	November	1388	2009
female	80	Irani	Housewife	Moshkabad	Qomrood	No	November	1388	2009
female	23	Irani	Housewife	Moshkabad	Qomrood	No	November	1388	2009
female	20	Irani	Housewife	Moshkabad	Qomrood	No	November	1388	2009
female	40	Irani	Poulterer	Moshkabad	Qomrood	No	November	1388	2009
male	70	Irani	Worker	Moshkabad	Qomrood	No	November	1388	2009
male	29	Irani	Farmer	Moshkabad	Qomrood	No	November	1391	2012
male	55	Irani	Farmer	Moshkabad	Qomrood	No	November	1388	2009
female	1	Irani	Child	Moshkabad	Qomrood	No	November	1390	2011
female	2	Irani	Child	Moshkabad	Qomrood	No	November	1388	2009
male	3	Irani	Child	Moshkabad	Qomrood	No	November	1392	2013
male	7	Irani	Child	Moshkabad	Qomrood	No	November	1390	2011
male	5	Irani	Child	Moshkabad	Qomrood	No	November	1388	2009
female	7	Irani	Pupil	Moshkabad	Qomrood	No	November	1390	2011
female	10	Irani	Pupil	Moshkabad	Qomrood	No	November	1388	2009
female	9	Irani	Pupil	Moshkabad	Qomrood	No	November	1388	2009
female	9	Irani	Pupil	Moshkabad	Qomrood	No	November	1388	2009
female	11	Irani	Pupil	Moshkabad	Qomrood	No	November	1388	2009
male	6	Irani	Pupil	Moshkabad	Qomrood	No	November	1390	2011
female	27	Irani	Housewife	Moshkabad	Qomrood	No	December	1388	2009
female	34	Irani	Housewife	Moshkabad	Qomrood	No	December	1388	2009
female	35	Irani	Housewife	Moshkabad	Qomrood	No	December	1388	2009
male	60	Irani	Poulterer	Moshkabad	Qomrood	No	December	1390	2011
male	37	Irani	Poulterer	Moshkabad	Qomrood	No	December	1389	2010
male	17	Irani	Poulterer	Moshkabad	Qomrood	No	December	1388	2009
male	25	Irani	Farmer	Moshkabad	Qomrood	No	December	1388	2009
female	Nor tecorded	Irani	Not recorded	Moshkabad	Qomrood	No	June	1388	2009
male	25	Irani	Farmer	Moshkabad	Qomrood	No	January	1388	2009
female	39	Irani	Housewife	Moshkabad	Qomrood	No	September	1391	2012
female	45	Irani	Housewife	Moshkabad	Qomrood	No	September	1388	2009
female	45	Irani	Housewife	Moshkabad	Qomrood	No	September	1388	2009
male	65	Irani	Poulterer	Moshkabad	Qomrood	No	September	1388	2009
male	34	Irani	Worker	Moshkabad	Qomrood	No	September	1388	2009
male	29	Irani	Employee	Moshkabad	Qomrood	No	September	1390	2011
female	13	Irani	Pupil	Moshkabad	Qomrood	No	September	1388	2009
male	10	Irani	Pupil	Moshkabad	Qomrood	No	September	1390	2011
female	53	Irani	Housewife	Moshkabad	Qomrood	No	August	1388	2009
male	52	Irani	Self-employed	Moshkabad	Qomrood	No	October	1391	2012
female	16	Irani	Housewife	Moshkabad	Qomrood	No	October	1391	2012
female	45	Irani	Housewife	Moshkabad	Qomrood	No	October	1389	2010
female	34	Irani	Housewife	Moshkabad	Qomrood	No	October	1388	2009
female	65	Irani	Housewife	Moshkabad	Qomrood	No	October	1388	2009
male	35	Irani	Poulterer	Moshkabad	Qomrood	No	October	1388	2009
male	45	Irani	Poulterer	Moshkabad	Qomrood	No	October	1388	2009
male	65	Irani	Poulterer	Moshkabad	Qomrood	No	October	1388	2009
female	0.1	Irani	Child	Moshkabad	Qomrood	No	October	1389	2010
female	8	Irani	Pupil	Moshkabad	Qomrood	No	October	1388	2009
male	16	Irani	Poulterer	Malekqaleh	Qomrood	No	December	1388	2009
female	22	Irani	Housewife	Momenabad	Qanavat	Yes	November	1390	2011
male	35	Irani	Self-employed	Momenabad	Qanavat	Yes	January	1390	2011
male	21	Irani	Military	Momenabad	Qanavat	Yes	January	1391	2012
female	36	Irani	Housewife	Momenabad	Qanavat	Yes	October	1391	2012
male	6	Irani	Pupil	Momenabad	Qanavat	Yes	October	1391	2012
male	20	Non-iranian	Poulterer	Momenabad	Qanavat	No	May	1391	2012
male	19	Irani	Self-employed	Momenabad	Qanavat	No	November	1389	2010
male	26	Irani	Poulterer	Momenabad	Qanavat	No	November	1389	2010
male	41	Irani	Farmer	Momenabad	Qanavat	No	November	1391	2012
male	54	Irani	Farmer	Momenabad	Qanavat	No	November	1390	2011
male	30	Irani	Farmer	Momenabad	Qanavat	No	December	1390	2011
male	28	Irani	Unemployed	Momenabad	Qanavat	No	June	1389	2010
male	37	Irani	Farmer	Momenabad	Qanavat	No	June	1389	2010
male	20	Irani	Poulterer	Momenabad	Qanavat	No	January	1390	2011
female	50	Irani	Farmer	Momenabad	Qanavat	No	January	1392	2013
male	19	Irani	Poulterer	Momenabad	Qanavat	No	September	1389	2010
male	55	Irani	Farmer	Momenabad	Qanavat	No	September	1391	2012
male	20	Irani	Poulterer	Momenabad	Qanavat	No	October	1391	2012
male	40	Irani	Worker	Momenabad	Qanavat	No	October	1389	2010
male	17	Irani	Employee	Momenabad	Qanavat	No	October	1389	2010
male	65	Non-iranian	Farmer	Momenabad	Qanavat	No	October	1389	2010
male	23	Irani	Farmer	Momenabad	Qanavat	No	October	1389	2010
male	28	Irani	Poulterer	Mirabad	Qomrood	Yes	November	1388	2009
male	24	Irani	Self-employed	Mirabad	Qomrood	Yes	September	1391	2012
male	56	Irani	Farmer	Mirabad	Qomrood	Yes	October	1391	2012
male	36	Irani	Self-employed	Mirabad	Qomrood	No	November	1392	2013
male	45	Irani	Self-employed	Mirabad	Qomrood	No	November	1389	2010
female	50	Irani	Housewife	Mirabad	Qomrood	No	November	1389	2010
male	67	Irani	Farmer	Mirabad	Qomrood	No	November	1389	2010
male	7	Irani	Child	Mirabad	Qomrood	No	November	1392	2013
male	11	Irani	Pupil	Mirabad	Qomrood	No	November	1392	2013
female	28	Irani	Housewife	Mirabad	Qomrood	No	December	1389	2010
female	50	Irani	Housewife	Mirabad	Qomrood	No	February	1391	2012
female	13	Irani	Pupil	Mishmast	Qanavat	Yes	July	1389	2010
female	50	Irani	Housewife	Mishmast	Qanavat	Yes	January	1390	2011
female	20	Irani	Housewife	Mishmast	Qanavat	Yes	September	1390	2011
female	22	Irani	Housewife	Mishmast	Qanavat	Yes	September	1390	2011
male	50	Irani	Poulterer	Mishmast	Qanavat	Yes	September	1390	2011
female	24	Irani	Housewife	Mishmast	Qanavat	Yes	October	1390	2011
female	30	Irani	Housewife	Mishmast	Qanavat	Yes	October	1389	2010
male	33	Irani	Worker	Mishmast	Qanavat	Yes	October	1391	2012
female	28	Irani	Housewife	Mishmast	Qanavat	No	November	1390	2011
female	29	Irani	Housewife	Mishmast	Qanavat	No	November	1389	2010
female	2	Irani	Child	Mishmast	Qanavat	No	November	1389	2010
female	5	Irani	Child	Mishmast	Qanavat	No	November	1389	2010
female	7	Non-iranian	Pupil	Mishmast	Qanavat	No	November	1389	2010
female	7	Irani	Pupil	Mishmast	Qanavat	No	November	1389	2010
male	6	Irani	Pupil	Mishmast	Qanavat	No	November	1390	2011
male	7	Irani	Pupil	Mishmast	Qanavat	No	November	1390	2011
male	12	Irani	Pupil	Mishmast	Qanavat	No	November	1389	2010
female	30	Irani	Housewife	Mishmast	Qanavat	No	December	1392	2013
male	3	Irani	Child	Mishmast	Qanavat	No	June	1390	2011
female	3	Non-iranian	Child	Mishmast	Qanavat	No	January	1390	2011
male	47	Irani	Self-employed	Mishmast	Qanavat	No	September	1389	2010
female	29	Irani	Housewife	Mishmast	Qanavat	No	September	1390	2011
female	6	Irani	Child	Mishmast	Qanavat	No	September	1391	2012
male	5	Irani	Child	Mishmast	Qanavat	No	September	1390	2011
female	34	Irani	Housewife	Mishmast	Qanavat	No	October	1391	2012
female	40	Irani	Housewife	Mishmast	Qanavat	No	October	1390	2011
female	40	Irani	Housewife	Mishmast	Qanavat	No	October	1389	2010
male	30	Irani	Poulterer	Mishmast	Qanavat	No	October	1389	2010
male	17	Irani	Farmer	Mishmast	Qanavat	No	October	1391	2012
female	3	Irani	Child	Mishmast	Qanavat	No	October	1390	2011
female	4	Irani	Child	Mishmast	Qanavat	No	October	1390	2011
female	6	Irani	Child	Mishmast	Qanavat	No	October	1390	2011
male	1	Irani	Child	Mishmast	Qanavat	No	October	1389	2010
male	0.9	Irani	Child	Mishmast	Qanavat	No	October	1389	2010
female	13	Irani	Pupil	Mishmast	Qanavat	No	October	1390	2011
female	11	Irani	Pupil	Mishmast	Qanavat	No	October	1390	2011
female	7	Irani	Pupil	Mishmast	Qanavat	No	October	1389	2010
male	6	Irani	Pupil	Mishmast	Qanavat	No	October	1392	2013
male	21	Irani	University Student	Navaran	Qanavat	Yes	November	1391	2012
male	50	Irani	Self-employed	Navaran	Qanavat	Yes	October	1390	2011
male	50	Irani	Driver	Navaran	Qanavat	Yes	October	1390	2011
male	90	Non-iranian	Poulterer	Navaran	Qanavat	No	March	1392	2013
female	31	Irani	Housewife	Navaran	Qanavat	No	November	1389	2010
male	27	Irani	Poulterer	Navaran	Qanavat	No	November	1390	2011
male	45	Non-iranian	Worker	Navaran	Qanavat	No	November	1390	2011
male	32	Irani	Farmer	Navaran	Qanavat	No	November	1392	2013
female	53	Irani	Housewife	Navaran	Qanavat	No	December	1390	2011
male	6	Irani	Child	Navaran	Qanavat	No	December	1389	2010
male	11	Non-iranian	Pupil	Navaran	Qanavat	No	December	1389	2010
male	26	Irani	Self-employed	Navaran	Qanavat	No	February	1390	2011
female	80	Irani	Housewife	Navaran	Qanavat	No	February	1390	2011
female	24	Irani	Housewife	Navaran	Qanavat	No	September	1390	2011
male	5	Non-iranian	Child	Navaran	Qanavat	No	September	1389	2010
male	14	Non-iranian	Poulterer	Navaran	Qanavat	No	October	1392	2013
male	21	Irani	Driver	Navaran	Qanavat	No	October	1389	2010
male	34	Irani	Farmer	Navaran	Qanavat	No	October	1392	2013
male	50	Irani	Farmer	Navaran	Qanavat	No	October	1392	2013
male	14	Irani	Pupil	Navaran	Qanavat	No	October	1391	2012
male	35	Irani	Worker	Noorabad	Not regorded	Not recorded	September	1389	2010
male	64	Irani	Farmer	Noroozabad	Qomrood	Yes	September	1392	2013
male	56	Irani	Employee	Neizar	Qalecham	Yes	October	1390	2011
female	14	Irani	Pupil	Verjan	Kahak	Yes	August	1391	2012
female	3	Irani	Child	Verjan	Kahak	Yes	October	1391	2012
male	17	Irani	Pupil	Verjan	Kahak	No	July	1391	2012
male	30	Irani	Employee	Verjan	Kahak	No	August	1391	2012
male	26	Irani	Military	Venarach	Kahak	Yes	December	1389	2010
male	18	Non-iranian	Worker	Virij	Kahak	Yes	July	1391	2012
