# Supplementary material for: Risk Mapping and Situational Analysis of Cutaneous Leishmaniasis in an Endemic Area of Central Iran: A GIS-Based Survey
Source: PLoS One. 2016 Aug 30;11(8):e0161317. doi: 10.1371/journal.pone.0161317 (PMC5004885; doi:10.1371/journal.pone.0161317)
Supplement: S1 File — (XLSX) [file pone.0161317.s002.xlsx]

## Sheet: Sheet1
Month	Case in Qom Province
April	31
May	47
June	50
July	89
August	147
September	316
October	389
November	392
December	175
January	70
February	35
March	24
Age	No.Case	Population	index	Incidance
0-4	118	104387	10000	11.3041
5-9	132	93147	10000	14.1711
10-14	120	89537	10000	13.4023
15-19	149	100787	10000	14.7837
20-24	233	131107	10000	17.7717
25-34	377	247112	10000	15.2562
35-44	246	160252	10000	15.3508
45-54	190	110008	10000	17.2715
55-64	103	60460	10000	17.0361
65-74	56	31694	10000	17.669
+75	34	38295	10000	8.87844
Year	2009	2010	2011	2012	2013
NO.Case in Qom Province	404	410	359	382	212
